# Supplementary material for: Comparative genomics provides new insights into the diversity, physiology, and sexuality of the only industrially exploited tremellomycete: Phaffia rhodozyma
Source: BMC Genomics. 2016 Nov 9;17:901. doi: 10.1186/s12864-016-3244-7 (PMC5103461; doi:10.1186/s12864-016-3244-7)
Supplement: Additional file 2: Table S2. — NCBI public sequences found in P. rhodozyma CBS 7918T. (XLS 1327 kb) [file 12864_2016_3244_MOESM2_ESM.xls]

## Sheet: Sheet1
Query ID	Query alt. ID	Target	BlastN e-value
gi|11190638|emb|AX034665.1|	EP1035206_s2	G04627_P	2e-169
gi|11190640|emb|AX034666.1|	EP1035206_s3	G04627_P	0
gi|11190640|emb|AX034666.1|	EP1035206_s3	P204331	0
gi|112714502|dbj|DD292738.1|	ACC	G03311_PCS_ACC1	0
gi|112714503|dbj|DD292739.1|	ACC	G03311_PCS_ACC1	0
gi|112715078|dbj|DD292918.1|	SQS	G04927_PCS_ERG9	0
gi|112715078|dbj|DD292918.1|	SQS	G04928_P	0
gi|112715079|dbj|DD292919.1|	SQS	G04927_PCS_ERG9	0
gi|1150539|emb|X89898.1|	actin	G03293_PC	0
gi|1150539|emb|X89898.1|	actin	G03294_PCS_ACT1	0
gi|12329974|emb|AJ291821.1|	rps2	G02130_PCS_RPS2	0
gi|12329976|emb|AJ291822.1|	rpL13A	G02084_PCS_RPL16B	0
gi|12329978|emb|AJ291823.1|	grg1_exons_1-4	G03920_P	7e-25
gi|12329978|emb|AJ291823.1|	grg1_exons_1-4	G05147_P	0
gi|12329978|emb|AJ291823.1|	grg1_exons_1-4	G05148_P	0
gi|12329980|emb|AJ291824.1|	grg2_exons_1-3	G03920_P	0
gi|12329980|emb|AJ291824.1|	grg2_exons_1-3	G05148_P	1e-19
gi|13023220|dbj|E50998.1|	isoprenoid	G05416_PC	0
gi|13023220|dbj|E50998.1|	isoprenoid	scaffold00075:61204_61617+	8e-118
gi|13023221|dbj|E50999.1|	isoprenoid	G03584_PCS_ERG13	0
gi|13023221|dbj|E50999.1|	isoprenoid	G03585_P	0
gi|13023222|dbj|E51000.1|	isoprenoid	G02636_PC	0
gi|13023223|dbj|E51001.1|	isoprenoid	G05466_PCS_MVD1	0
gi|13023223|dbj|E51001.1|	isoprenoid	G05467_PCS_TRP5	0
gi|13023223|dbj|E51001.1|	isoprenoid	scaffold00056:107612_108395+	0
gi|13023224|dbj|E51002.1|	isoprenoid	G01854_P	1e-49
gi|13023224|dbj|E51002.1|	isoprenoid	G03789_PC	0
gi|13023224|dbj|E51002.1|	isoprenoid	G04007_PCS_ERG20	0
gi|13023224|dbj|E51002.1|	isoprenoid	P203963	4e-104
gi|13023224|dbj|E51002.1|	isoprenoid	P204744	0
gi|134036000|gb|EF140906.1|	28S_rRNA_ITS1	scaffold00262:1_174-	1e-87
gi|14134943|emb|AX128476.1|	EP1111067_s1	G02493_PS_SOD2	1e-08
gi|14134943|emb|AX128476.1|	EP1111067_s1	G04395_PC	0
gi|14134943|emb|AX128476.1|	EP1111067_s1	G04396_PS_RTC3	0
gi|14134944|emb|AX128477.1|	EP1111067_s2	G02493_PS_SOD2	0
gi|14134944|emb|AX128477.1|	EP1111067_s2	G04395_PC	3e-10
gi|14134945|emb|AX128478.1|	EP1111067_s3	G02402_PCS_CTA1	0
gi|14134946|emb|AX128479.1|	EP1111067_s4	G02493_PS_SOD2	9e-09
gi|14134946|emb|AX128479.1|	EP1111067_s4	G04395_PC	3e-63
gi|14134948|emb|AX128481.1|	EP1111067_s6	G02493_PS_SOD2	2e-74
gi|14134948|emb|AX128481.1|	EP1111067_s6	G04395_PC	6e-10
gi|14134950|emb|AX128483.1|	EP1111067_s8	G02402_PCS_CTA1	0
gi|168284212|dbj|DI013928.1|	Carotenoids	G02493_PS_SOD2	0
gi|168284212|dbj|DI013928.1|	Carotenoids	G04395_PC	3e-10
gi|168295305|dbj|DI055909.1|	Carotenoids	G02493_PS_SOD2	9e-09
gi|168295305|dbj|DI055909.1|	Carotenoids	G04395_PC	3e-63
gi|168316827|dbj|DI139013.1|	SQS	G04927_PCS_ERG9	0
gi|168323809|dbj|DI008546.1|	astaxanthin	G04255_PC	0
gi|168323809|dbj|DI008546.1|	astaxanthin	G04256_P	0
gi|168351557|dbj|DI030167.1|	astaxanthin	G04255_PC	2e-116
gi|168354909|dbj|DI035797.1|	Ast	G04627_P	0
gi|168354909|dbj|DI035797.1|	Ast	P204331	0
gi|168357049|dbj|DI039152.1|	Carotenoids	G02493_PS_SOD2	2e-74
gi|168357049|dbj|DI039152.1|	Carotenoids	G04395_PC	6e-10
gi|168365102|dbj|DI048343.1|	Carotenoids	G02402_PCS_CTA1	0
gi|168378206|dbj|DI066816.1|	Carotenoids	G02493_PS_SOD2	1e-08
gi|168378206|dbj|DI066816.1|	Carotenoids	G04395_PC	0
gi|168378206|dbj|DI066816.1|	Carotenoids	G04396_PS_RTC3	0
gi|168392727|dbj|DI086255.1|	Ast	G04627_P	2e-169
gi|168404846|dbj|DI102636.1|	ACC	G03311_PCS_ACC1	0
gi|168405187|dbj|DI103024.1|	ACC	G03311_PCS_ACC1	0
gi|168461358|dbj|DI019005.1|	Carotenoids	G02402_PCS_CTA1	0
gi|17644590|emb|AX304912.1|	EP1158051_s2	G04255_PC	0
gi|17644590|emb|AX304912.1|	EP1158051_s2	G04256_P	0
gi|17644603|emb|AX304925.1|	EP1158051_s15	G04255_PC	2e-116
gi|197725929|gb|EU713462.1|	crtS-atx5	G04626_P	0
gi|197725929|gb|EU713462.1|	crtS-atx5	G04627_P	0
gi|197725929|gb|EU713462.1|	crtS-atx5	P204331	0
gi|20452214|gb|AF444739.1|	26S_rRNA_partial	P205951	0
gi|209361101|gb|EU884133.1|	crtR	G04835_P	0
gi|209361101|gb|EU884133.1|	crtR	G04836_P	0
gi|209361101|gb|EU884133.1|	crtR	G04837_PCS_NCP1	0
gi|209361101|gb|EU884133.1|	crtR	G04838_PC	0
gi|209361103|gb|EU884134.1|	crtR	G04837_PCS_NCP1	0
gi|209406129|gb|EU791456.1|	gdhA	G01679_PCS_GDH1	0
gi|209406129|gb|EU791456.1|	gdhA	G01680_PC	0
gi|220236|dbj|D00705.1|PHF18RRA	IFO10129_18S_rRNA_partial	scaffold00273:4119_4288+	2e-84
gi|220237|dbj|D00706.1|PHF18RRB	IFO10130_18S_rRNA_partial	scaffold00273:4119_4288+	2e-84
gi|22027555|dbj|E12045.1|	isopentenyl_pyrophosphate	G01774_PCS_IDI1	0
gi|221064662|gb|FJ539193.2|	INV	G05967_P	0
gi|221064662|gb|FJ539193.2|	INV	G05981_P	0
gi|221064662|gb|FJ539193.2|	INV	scaffold00131:35831_36271-	0
gi|223930762|gb|FJ527113.1|	26S_rRNA_GY13L04	P205951	0
gi|224436066|dbj|DM023531.1|	mevalonate_kinases	G02636_PC	0
gi|22555457|dbj|BD014674.1|	Method	G01774_PCS_IDI1	0
gi|22556847|dbj|BD015710.1|	Recombination	G02493_PS_SOD2	1e-08
gi|22556847|dbj|BD015710.1|	Recombination	G04395_PC	0
gi|22556847|dbj|BD015710.1|	Recombination	G04396_PS_RTC3	0
gi|22556848|dbj|BD015711.1|	Recombination	G02493_PS_SOD2	0
gi|22556848|dbj|BD015711.1|	Recombination	G04395_PC	3e-10
gi|22556849|dbj|BD015712.1|	Recombination	G02402_PCS_CTA1	0
gi|22556850|dbj|BD015713.1|	Recombination	G02493_PS_SOD2	9e-09
gi|22556850|dbj|BD015713.1|	Recombination	G04395_PC	3e-63
gi|22556851|dbj|BD015714.1|	Recombination	G02493_PS_SOD2	2e-74
gi|22556851|dbj|BD015714.1|	Recombination	G04395_PC	6e-10
gi|22556852|dbj|BD015715.1|	Recombination	G02402_PCS_CTA1	0
gi|2463387|emb|Y08366.1|	gpd	G04882_PCS_TDH1	0
gi|2463387|emb|Y08366.1|	gpd	scaffold00180:219_373+	3e-44
gi|2505954|emb|Y15007.1|	crtI	G03356_P	2e-81
gi|2505954|emb|Y15007.1|	crtI	G03357_P	0
gi|2505954|emb|Y15007.1|	crtI	P203314	4e-89
gi|2505954|emb|Y15007.1|	crtI	P204606	0
gi|259456765|emb|HB872569.1|	EP2096177_s5244	G01404_PCS_RPS17B	3e-117
gi|259466830|emb|HB874922.1|	EP2096177_s7597	G01404_PCS_RPS17B	3e-117
gi|2687842|emb|Y15811.1|	idi	G01774_PCS_IDI1	0
gi|2687842|emb|Y15811.1|	idi	scaffold00002:297225_297455-	3e-45
gi|2687842|emb|Y15811.1|	idi	scaffold00008:49523_49752-	9e-40
gi|2687842|emb|Y15811.1|	idi	scaffold00017:208515_208553+	6e-12
gi|2687842|emb|Y15811.1|	idi	scaffold00056:99249_99510+	5e-102
gi|2687842|emb|Y15811.1|	idi	scaffold00076:61818_62044+	9e-35
gi|2687842|emb|Y15811.1|	idi	scaffold00202:8395_8435+	4e-13
gi|283802274|emb|HC199210.1|	WO2009143401_s205	G03109_PCS_DGA1	5e-79
gi|283802401|emb|HC199219.1|	WO2009143401_s214	G03109_PCS_DGA1	2e-111
gi|283802472|emb|HC199298.1|	WO2009143401_s293	G03109_PCS_DGA1	1e-109
gi|29120864|dbj|BD175170.1|	Method	G04255_PC	0
gi|29120864|dbj|BD175170.1|	Method	G04256_P	0
gi|29120877|dbj|BD175183.1|	Method	G04255_PC	2e-116
gi|300411329|gb|HM204708.1|	Ast_7B12	G04627_P	0
gi|300537472|emb|HC932331.1|	EP2199304_s7597	G01404_PCS_RPS17B	3e-117
gi|300627801|emb|HC929978.1|	EP2199304_s5244	G01404_PCS_RPS17B	3e-117
gi|3128242|gb|AF004672.1|	L41	G01087_P	0
gi|3128383|gb|AF016256.1|AF016256	18S_rRNA	scaffold00273:598_651-	2e-19
gi|3152651|gb|AF064870.1|	bg1	G05494_P	0
gi|3152653|gb|AF064871.1|	pr1	G05191_P	8e-132
gi|33047556|dbj|BD237786.1|	transforming_vectors	G01087_P	0
gi|33047557|dbj|BD237787.1|	transforming_vectors	G01087_P	5e-73
gi|33047558|dbj|BD237788.1|	transforming_vectors	P205962	4e-132
gi|33047558|dbj|BD237788.1|	transforming_vectors	scaffold00273:1814_1845+	1e-08
gi|33047558|dbj|BD237788.1|	transforming_vectors	scaffold00273:598_651+	3e-19
gi|33313425|gb|AF429949.1|	ADH1	G04041_PCS_ADH2	0
gi|33465816|gb|AY177424.1|	phytoene_desaturase	G03357_P	0
gi|33465818|gb|AY177425.1|	phytoene_desaturase_AS	G03357_P	0
gi|33465820|gb|AY174117.1|	crtYB_ATCC24230	G05225_P	0
gi|33465822|gb|AY177204.1|	crtYB	G05225_P	0
gi|340100777|dbj|HV202379.1|	Ast_JP_2000262294-A2	G04627_P	0
gi|340100777|dbj|HV202379.1|	Ast_JP_2000262294-A2	P204331	0
gi|344324256|gb|HQ694557.1|	PDC_ATCC_24230	G02730_PCS_PDC6	0
gi|344324258|gb|HQ694558.1|	PDC_ATCC_24230	G02730_PCS_PDC6	0
gi|344324260|gb|JN043364.1|	GRG2_UCD_67-385	G03920_P	0
gi|344324260|gb|JN043364.1|	GRG2_UCD_67-385	G05148_P	2e-19
gi|358441007|gb|JN835289.1|	HIS3_ATCC_24230	G03996_P	0
gi|358441007|gb|JN835289.1|	HIS3_ATCC_24230	G03997_P	0
gi|358441007|gb|JN835289.1|	HIS3_ATCC_24230	G03998_PCS_HIS3	0
gi|358441007|gb|JN835289.1|	HIS3_ATCC_24230	G03999_P	0
gi|358441007|gb|JN835289.1|	HIS3_ATCC_24230	G04000_P	0
gi|358441011|gb|JN849374.1|	HIS3_ATCC_24230	G03998_PCS_HIS3	6e-116
gi|358441013|gb|JN849375.1|	prot_ATCC_24230	G03999_P	0
gi|358441015|gb|JN849376.1|	prot_ATCC_24230	G03997_P	0
gi|3717430|emb|A63884.1|	WO9723633_s9	G04882_PCS_TDH1	0
gi|3717432|emb|A63886.1|	WO9723633_s11	G04882_PCS_TDH1	1e-119
gi|3717433|emb|A63887.1|	WO9723633_s12	G05225_P	0
gi|3717435|emb|A63889.1|	WO9723633_s14	G05016_PC	0
gi|3717437|emb|A63891.1|	WO9723633_s16	G03357_P	0
gi|3717439|emb|A63893.1|	WO9723633_s18	G05225_P	0
gi|3717441|emb|A63895.1|	WO9723633_s20	G01774_PCS_IDI1	0
gi|3717443|emb|A63897.1|	WO9723633_s22	G05224_P	0
gi|3717443|emb|A63897.1|	WO9723633_s22	G05225_P	0
gi|3717445|emb|A63899.1|	WO9723633_s24	G01714_PS_RPS31	2e-45
gi|3717445|emb|A63899.1|	WO9723633_s24	P203514	2e-128
gi|3717447|emb|A63901.1|	WO9723633_s26	G03920_P	6e-22
gi|3717447|emb|A63901.1|	WO9723633_s26	G05148_P	6e-47
gi|3717449|emb|A63903.1|	WO9723633_s28	G02565_PCS_RPS27A	5e-33
gi|3717451|emb|A63905.1|	WO9723633_s30	G01904_PCS_RPP0	1e-20
gi|3717451|emb|A63905.1|	WO9723633_s30	G02813_PCS_RPP1A	1e-100
gi|3717451|emb|A63905.1|	WO9723633_s30	G05663_PCS_RPP2B	2e-24
gi|3717451|emb|A63905.1|	WO9723633_s30	scaffold00107:1301_1332+	7e-09
gi|3717453|emb|A63907.1|	WO9723633_s32	G01322_PCS_RPL37A	2e-92
gi|3717455|emb|A63909.1|	WO9723633_s34	G05430_PCS_RPL28	2e-88
gi|3717457|emb|A63911.1|	WO9723633_s36	G04313_PCS_RPL25	0
gi|3717459|emb|A63913.1|	WO9723633_s38	G01904_PCS_RPP0	1e-21
gi|3717459|emb|A63913.1|	WO9723633_s38	G02813_PCS_RPP1A	3e-07
gi|3717459|emb|A63913.1|	WO9723633_s38	G05663_PCS_RPP2B	4e-75
gi|3717459|emb|A63913.1|	WO9723633_s38	scaffold00034:54904_54964-	5e-25
gi|3717461|emb|A63915.1|	WO9723633_s40	G01404_PCS_RPS17B	3e-117
gi|3717463|emb|A63917.1|	WO9723633_s42	G03758_P	3e-76
gi|3717465|emb|A63919.1|	WO9723633_s44	G05297_PCS_YMR230W-A	8e-128
gi|3717467|emb|A63921.1|	WO9723633_s46	G03759_PCS_RPL43B	2e-67
gi|3717469|emb|A63923.1|	WO9723633_s48	G03931_PCS_RPL31A	3e-117
gi|3717469|emb|A63923.1|	WO9723633_s48	scaffold00095:31750_31787+	3e-12
gi|3717471|emb|A63925.1|	WO9723633_s50	G05089_PCS_RPS16B	6e-114
gi|3790385|dbj|AB019035.1|	idi	G01774_PCS_IDI1	0
gi|401712158|gb|JX235361.1|	INV	G04858_P	0
gi|401712158|gb|JX235361.1|	INV	G05967_P	0
gi|401712158|gb|JX235361.1|	INV	G05981_P	0
gi|401712158|gb|JX235361.1|	INV	scaffold00113:30063_30302-	5e-85
gi|401712160|gb|JX235362.1|	INV	G05967_P	5e-175
gi|401712160|gb|JX235362.1|	INV	G05981_P	0
gi|401712162|gb|JX402914.1|	MCB1_ACT_HDA_ABC	G03287_P	0
gi|401712162|gb|JX402914.1|	MCB1_ACT_HDA_ABC	G03289_PCS_ARB1	0
gi|401712162|gb|JX402914.1|	MCB1_ACT_HDA_ABC	G03290_P	0
gi|401712162|gb|JX402914.1|	MCB1_ACT_HDA_ABC	G03291_PC	0
gi|401712162|gb|JX402914.1|	MCB1_ACT_HDA_ABC	G03292_PC	0
gi|401712162|gb|JX402914.1|	MCB1_ACT_HDA_ABC	G03293_PC	0
gi|401712162|gb|JX402914.1|	MCB1_ACT_HDA_ABC	G03294_PCS_ACT1	0
gi|401712162|gb|JX402914.1|	MCB1_ACT_HDA_ABC	G03295_PCS_RPN10	0
gi|401712167|gb|JX402915.1|	ACT	G03294_PCS_ACT1	0
gi|401712169|gb|JX402916.1|	MCB1	G03295_PCS_RPN10	4e-139
gi|401712171|gb|JX402917.1|	ABC	G03289_PCS_ARB1	0
gi|401712173|gb|JX402918.1|	HDA	G03293_PC	0
gi|409191665|gb|JX183235.1|	CYP61_ATCC_24230	G01726_PCS_ERG5	0
gi|409191667|gb|JX183236.1|	CYP61_UCD_67-385	G01725_PCS_ICL1	0
gi|409191667|gb|JX183236.1|	CYP61_UCD_67-385	G01726_PCS_ERG5	0
gi|409191669|gb|JX183237.1|	CYP61_UCD_67-210	G01726_PCS_ERG5	0
gi|409191671|gb|JX183238.1|	CYP61_VKM-Y2786	G01726_PCS_ERG5	0
gi|415468112|dbj|HV784576.1|	JP_2010104378_A1	G05416_PC	0
gi|415468112|dbj|HV784576.1|	JP_2010104378_A1	scaffold00075:61204_61617+	8e-118
gi|415468116|dbj|HV784577.1|	JP_2010104378_A2	G03584_PCS_ERG13	0
gi|415468116|dbj|HV784577.1|	JP_2010104378_A2	G03585_P	0
gi|415468119|dbj|HV784578.1|	JP_2010104378_A3	G02636_PC	0
gi|415468123|dbj|HV784579.1|	JP_2010104378_A4	G05466_PCS_MVD1	0
gi|415468123|dbj|HV784579.1|	JP_2010104378_A4	G05467_PCS_TRP5	0
gi|415468123|dbj|HV784579.1|	JP_2010104378_A4	scaffold00056:107612_108395+	0
gi|415468126|dbj|HV784580.1|	JP_2010104378_A5	G01854_P	1e-49
gi|415468126|dbj|HV784580.1|	JP_2010104378_A5	G03789_PC	0
gi|415468126|dbj|HV784580.1|	JP_2010104378_A5	G04007_PCS_ERG20	0
gi|415468126|dbj|HV784580.1|	JP_2010104378_A5	P203963	4e-104
gi|415468126|dbj|HV784580.1|	JP_2010104378_A5	P204744	0
gi|4262547|gb|AF114492.1|	HIS3	G03998_PCS_HIS3	0
gi|42742311|gb|AF139634.3|	28S_ITS1_CBS5905	scaffold00262:1_174-	1e-87
gi|452056251|ref|NR_077107.1|	CBS7918_ITS	scaffold00262:5410_5654-	3e-118
gi|4566328|gb|AF075496.1|	26S_rRNA_partial	P205951	0
gi|46426866|emb|CQ798497.1|	WO2004029255_s1	G04927_PCS_ERG9	0
gi|46426866|emb|CQ798497.1|	WO2004029255_s1	G04928_P	0
gi|46426867|emb|CQ798498.1|	WO2004029255_s2	G04927_PCS_ERG9	0
gi|46426874|emb|CQ798505.1|	WO2004029232_s1	G03311_PCS_ACC1	0
gi|46426875|emb|CQ798506.1|	WO2004029232_s2	G03311_PCS_ACC1	0
gi|551383841|emb|JB865516.1|	EP2620500_s205	G03109_PCS_DGA1	5e-79
gi|551383849|emb|JB865525.1|	EP2620500_s214	G03109_PCS_DGA1	2e-111
gi|551383921|emb|JB865604.1|	EP2620500_s293	G03109_PCS_DGA1	1e-109
gi|551384769|emb|JB865891.1|	EP2620501_s205	G03109_PCS_DGA1	5e-79
gi|551384777|emb|JB865900.1|	EP2620501_s214	G03109_PCS_DGA1	2e-111
gi|551384848|emb|JB865979.1|	EP2620501_s293	G03109_PCS_DGA1	1e-109
gi|551389646|emb|JB866266.1|	EP2620502_s205	G03109_PCS_DGA1	5e-79
gi|551389654|emb|JB866275.1|	EP2620502_s214	G03109_PCS_DGA1	2e-111
gi|551389725|emb|JB866354.1|	EP2620502_s293	G03109_PCS_DGA1	1e-109
gi|5690073|emb|AJ133646.1|	pbs_exons_1-5	G05224_P	0
gi|5690073|emb|AJ133646.1|	pbs_exons_1-5	G05225_P	0
gi|57975383|emb|CQ976038.1|	WO2004111214_s31	G02636_PC	0
gi|5814281|gb|AF139627.1|	ITS1_5.8S_ITS2_CBS6358	scaffold00262:5562_5654-	5e-36
gi|5814282|gb|AF139628.1|	ITS1_5.8S_ITS2_CBS7918	scaffold00262:5410_5654-	3e-118
gi|5814283|gb|AF139629.1|	ITS1_5.8S_ITS2_CBS5905	scaffold00262:5410_5654-	4e-127
gi|5814284|gb|AF139630.1|	ITS1_5.8S_ITS2_ATCC24230	scaffold00262:5410_5654-	3e-118
gi|5814285|gb|AF139631.1|	ITS1_5.8S_ITS2_ATCC24228	scaffold00262:5410_5654-	3e-118
gi|5814286|gb|AF139632.1|	ITS1_5.8S_ITS2_CBS6938	scaffold00262:5410_5654-	3e-118
gi|5821727|gb|AF139633.1|	28S_ITS1_CBS7918	scaffold00262:1_174-	1e-87
gi|5821729|gb|AF139635.1|	28S_ITS1_ATCC24230	scaffold00262:1_174-	1e-87
gi|5821730|gb|AF139636.1|	28S_ITS1_ATCC24228	scaffold00262:1_174-	1e-87
gi|5821731|gb|AF139637.1|	28S_ITS1_CBS6938	scaffold00262:1_174-	1e-87
gi|5931792|emb|AJ249788.1|	rps22	G01405_PCS_RPS22A	2e-99
gi|5986346|gb|AR059896.1|AR059896	US_5840528_s13	G03293_PC	0
gi|5986346|gb|AR059896.1|AR059896	US_5840528_s13	G03294_PCS_ACT1	0
gi|6064234|emb|A73764.1|	WO9406918_s13	G03293_PC	0
gi|6064234|emb|A73764.1|	WO9406918_s13	G03294_PCS_ACT1	0
gi|60651139|gb|AY946023.1|	Ast	G04627_P	0
gi|60651139|gb|AY946023.1|	Ast	P204331	0
gi|62906642|gb|DQ002006.1|	Ast	G04627_P	0
gi|62906642|gb|DQ002006.1|	Ast	P204331	0
gi|62906644|gb|DQ002007.1|	Ast	G04627_P	7e-148
gi|63145970|gb|DQ016502.1|	crtE	G05016_PC	3e-125
gi|63145972|gb|DQ016503.1|	crtYB	G00330_P	0
gi|63145972|gb|DQ016503.1|	crtYB	G00620_P	2e-114
gi|63145972|gb|DQ016503.1|	crtYB	G05224_P	0
gi|63145972|gb|DQ016503.1|	crtYB	G05225_P	0
gi|63145972|gb|DQ016503.1|	crtYB	P205948	4e-120
gi|63145972|gb|DQ016503.1|	crtYB	scaffold00010:299923_300000+	2e-13
gi|63145972|gb|DQ016503.1|	crtYB	scaffold00049:52098_52362+	1e-50
gi|63145972|gb|DQ016503.1|	crtYB	scaffold00081:118_250-	2e-34
gi|63145972|gb|DQ016503.1|	crtYB	scaffold00088:1360_1619-	3e-37
gi|63145972|gb|DQ016503.1|	crtYB	scaffold00089:13888_13988+	2e-24
gi|63145972|gb|DQ016503.1|	crtYB	scaffold00093:6514_6593+	2e-14
gi|63145972|gb|DQ016503.1|	crtYB	scaffold00102:58_146+	4e-21
gi|63145972|gb|DQ016503.1|	crtYB	scaffold00114:448_708-	6e-29
gi|63145972|gb|DQ016503.1|	crtYB	scaffold00114:46610_46743+	4e-26
gi|63145972|gb|DQ016503.1|	crtYB	scaffold00174:16198_16302+	1e-26
gi|6601357|gb|AF166258.1|	EPH1	G04628_P	0
gi|6649852|gb|AF006483.1|	GAPDH	G04882_PCS_TDH1	0
gi|68250374|gb|DQ028748.1|	crtI	G03353_P	0
gi|68250374|gb|DQ028748.1|	crtI	G03354_P	0
gi|68250374|gb|DQ028748.1|	crtI	G03355_PCS_HHF1	2e-93
gi|68250374|gb|DQ028748.1|	crtI	G03356_P	3e-80
gi|68250374|gb|DQ028748.1|	crtI	G03357_P	0
gi|68250374|gb|DQ028748.1|	crtI	G03358_PCS_SCS22	0
gi|68250374|gb|DQ028748.1|	crtI	G03359_P	0
gi|68250374|gb|DQ028748.1|	crtI	P203314	7e-92
gi|68250374|gb|DQ028748.1|	crtI	P204606	0
gi|68250374|gb|DQ028748.1|	crtI	P204607	0
gi|68250374|gb|DQ028748.1|	crtI	scaffold00038:35805_35869-	5e-24
gi|68250374|gb|DQ028748.1|	crtI	scaffold00038:6156_6323+	6e-53
gi|68250374|gb|DQ028748.1|	crtI	scaffold00063:64269_64426-	5e-49
gi|76496430|gb|DQ202402.1|	crtS	G04627_P	0
gi|77997471|gb|DQ201828.1|	crtS_VKPM_Y2410	G04626_P	0
gi|77997471|gb|DQ201828.1|	crtS_VKPM_Y2410	G04627_P	0
gi|77997471|gb|DQ201828.1|	crtS_VKPM_Y2410	P204331	0
gi|77999842|gb|DQ012943.1|	crtE	G05015_PC	0
gi|77999842|gb|DQ012943.1|	crtE	G05016_PC	0
gi|77999842|gb|DQ012943.1|	crtE	P201526	0
gi|81239118|gb|DQ235686.1|	idi	G01772_P	0
gi|81239118|gb|DQ235686.1|	idi	G01773_PCS_YPK1	0
gi|81239118|gb|DQ235686.1|	idi	G01774_PCS_IDI1	0
gi|81239118|gb|DQ235686.1|	idi	G03620_PC	0
gi|81239118|gb|DQ235686.1|	idi	scaffold00002:297038_297455-	1e-93
gi|81239118|gb|DQ235686.1|	idi	scaffold00008:49521_49752-	2e-40
gi|81239118|gb|DQ235686.1|	idi	scaffold00017:208515_208553+	2e-11
gi|81239118|gb|DQ235686.1|	idi	scaffold00056:99249_99498+	4e-98
gi|81239118|gb|DQ235686.1|	idi	scaffold00075:61204_61609+	8e-115
gi|81239118|gb|DQ235686.1|	idi	scaffold00076:61818_62051+	9e-35
gi|81239118|gb|DQ235686.1|	idi	scaffold00202:8395_8435+	2e-12
gi|90954941|emb|CS279231.1|	EP1640456_s9	G04882_PCS_TDH1	0
gi|90954942|emb|CS279233.1|	EP1640456_s11	G04882_PCS_TDH1	1e-119
gi|90954943|emb|CS279234.1|	EP1640456_s12	G05225_P	0
gi|90954945|emb|CS279236.1|	EP1640456_s14	G05016_PC	0
gi|90954947|emb|CS279238.1|	EP1640456_s16	G03357_P	0
gi|90954949|emb|CS279240.1|	EP1640456_s18	G05225_P	0
gi|90954951|emb|CS279242.1|	EP1640456_s20	G01774_PCS_IDI1	0
gi|90954953|emb|CS279244.1|	EP1640456_s22	G05224_P	0
gi|90954953|emb|CS279244.1|	EP1640456_s22	G05225_P	0
gi|90954954|emb|CS279246.1|	EP1640456_s24	G01714_PS_RPS31	2e-45
gi|90954954|emb|CS279246.1|	EP1640456_s24	P203514	2e-128
gi|90954956|emb|CS279248.1|	EP1640456_s26	G03920_P	6e-22
gi|90954956|emb|CS279248.1|	EP1640456_s26	G05148_P	6e-47
gi|90954958|emb|CS279250.1|	EP1640456_s28	G02565_PCS_RPS27A	5e-33
gi|90954960|emb|CS279252.1|	EP1640456_s30	G01904_PCS_RPP0	1e-20
gi|90954960|emb|CS279252.1|	EP1640456_s30	G02813_PCS_RPP1A	1e-100
gi|90954960|emb|CS279252.1|	EP1640456_s30	G05663_PCS_RPP2B	2e-24
gi|90954960|emb|CS279252.1|	EP1640456_s30	scaffold00107:1301_1332+	7e-09
gi|90954962|emb|CS279254.1|	EP1640456_s32	G01322_PCS_RPL37A	2e-92
gi|90954964|emb|CS279256.1|	EP1640456_s34	G05430_PCS_RPL28	2e-88
gi|90954966|emb|CS279258.1|	Sequence	G04313_PCS_RPL25	0
gi|90954967|emb|CS279260.1|	EP1640456_s38	G01904_PCS_RPP0	1e-21
gi|90954967|emb|CS279260.1|	EP1640456_s38	G02813_PCS_RPP1A	3e-07
gi|90954967|emb|CS279260.1|	EP1640456_s38	G05663_PCS_RPP2B	4e-75
gi|90954967|emb|CS279260.1|	EP1640456_s38	scaffold00034:54904_54964-	5e-25
gi|90954969|emb|CS279262.1|	EP1640456_s40	G01404_PCS_RPS17B	3e-117
gi|90954971|emb|CS279264.1|	EP1640456_s42	G03758_P	3e-76
gi|90954973|emb|CS279266.1|	EP1640456_s44	G05297_PCS_YMR230W-A	8e-128
gi|90954975|emb|CS279268.1|	EP1640456_s46	G03759_PCS_RPL43B	2e-67
gi|90954977|emb|CS279270.1|	EP1640456_s48	G03931_PCS_RPL31A	3e-117
gi|90954977|emb|CS279270.1|	EP1640456_s48	scaffold00095:31750_31787+	3e-12
gi|90954979|emb|CS279272.1|	EP1640456_s50	G05089_PCS_RPS16B	6e-114
gi|91136493|gb|AR790341.1|	US_6987026_s1	G01087_P	0
gi|91136494|gb|AR790342.1|	US_6987026_s2	G01087_P	5e-73
gi|91136495|gb|AR790343.1|	US_6987026_s4	P205962	4e-132
gi|91136495|gb|AR790343.1|	US_6987026_s4	scaffold00273:1814_1845+	1e-08
gi|91136495|gb|AR790343.1|	US_6987026_s4	scaffold00273:598_651+	3e-19
gi|91136506|gb|AR790354.1|	US_6987026_s15	G01087_P	0
gi|9838359|gb|AF189871.2|	26S_rRNA_partial	P205951	0
gi|995472|dbj|D31656.1|PHFSSRRGI	18S_rRNA	P205962	2e-104
gi|995472|dbj|D31656.1|PHFSSRRGI	18S_rRNA	scaffold00273:1814_2041+	3e-117
gi|995472|dbj|D31656.1|PHFSSRRGI	18S_rRNA	scaffold00273:2087_2295+	5e-105
gi|995472|dbj|D31656.1|PHFSSRRGI	18S_rRNA	scaffold00273:2697_2912+	6e-109
gi|995472|dbj|D31656.1|PHFSSRRGI	18S_rRNA	scaffold00273:3889_4426+	0
gi|9998444|emb|AX012400.1|	EP0955363_s1	G05416_PC	0
gi|9998444|emb|AX012400.1|	EP0955363_s1	scaffold00075:61204_61617+	8e-118
gi|9998445|emb|AX012401.1|	EP0955363_s2	G03584_PCS_ERG13	0
gi|9998445|emb|AX012401.1|	EP0955363_s2	G03585_P	0
gi|9998446|emb|AX012402.1|	EP0955363_s3	G02636_PC	0
gi|9998447|emb|AX012403.1|	EP0955363_s4	G05466_PCS_MVD1	0
gi|9998447|emb|AX012403.1|	EP0955363_s4	G05467_PCS_TRP5	0
gi|9998447|emb|AX012403.1|	EP0955363_s4	scaffold00056:107612_108395+	0
gi|9998448|emb|AX012404.1|	EP0955363_s5	G01854_P	1e-49
gi|9998448|emb|AX012404.1|	EP0955363_s5	G03789_PC	0
gi|9998448|emb|AX012404.1|	EP0955363_s5	G04007_PCS_ERG20	0
gi|9998448|emb|AX012404.1|	EP0955363_s5	P203963	4e-104
gi|9998448|emb|AX012404.1|	EP0955363_s5	P204744	0
