# Supplementary material for: Comparative genomics provides new insights into the diversity, physiology, and sexuality of the only industrially exploited tremellomycete: Phaffia rhodozyma
Source: BMC Genomics. 2016 Nov 9;17:901. doi: 10.1186/s12864-016-3244-7 (PMC5103461; doi:10.1186/s12864-016-3244-7)
Supplement: Additional file 3: Table S3. — List of photoprotective and antioxidant genes of P. rhodozyma. (XLS 1304 kb) [file 12864_2016_3244_MOESM3_ESM.xls]

## Sheet: Table SPP
Table S2 - List of photoprotection and antioxidant related genes
Role	Gene	Function	Prho # gene id	Prho_scaffold number	Prho_scaffold coordinates	Strand	Query	Method(s)	E-value	Remarks
Astaxanthin synthesis	idi	Isopentenyl diphosphate:dimethylallyl diphosphate isomerase (IPP isomerase), catalyzes an essential activation step in the isoprenoid biosynthetic pathway; required for viability (SGD description)	G02609_PCS_IDI1	Prho_CBS_scaffold_044	412..1706	-	gi|3790385|dbj|AB019035.1| idi Xanthophyllomyces dendrorhous idi mRNA for IPP isomerase, complete cds	blastN	0.0
	crtE	Farnesyltranstransferase (Cneo)	G01032_PC	Prho_CBS_scaffold_012	106682..109063	+	gi|63145970|gb|DQ016502.1| crtE Xanthophyllomyces dendrorhous GGDP synthase (crtE) mRNA, complete cds	blastN	1e-133
	FPS	Farnesyl pyrophosphate synthetase, has both dimethylallyltranstransferase and geranyltranstransferase activities; catalyzes the formation of C15 farnesyl pyrophosphate units for isoprenoid and sterol biosynthesis (SGD description)	G02753_PCS_ERG20	Prho_CBS_scaffold_048	56295..58347	-	KJ140284.1 (FPS Prho ATCC 24230)	blastp	0.0
	crtI	phytoene dehydrogenase (B2G)	G01847_P	Prho_CBS_scaffold_025	124665..127491	+	gi|33465816|gb|AY177424.1| phytoene_desaturase Xanthophyllomyces dendrorhous phytoene desaturase mRNA, complete cds	blastN	0.0
	crtYB	phytoene-beta carotene synthase (B2G)	G05006_P	Prho_CBS_scaffold_157	19170..21555	-	gi|33465822|gb|AY177204.1| crtYB Xanthophyllomyces dendrorhous phytoene-beta carotene synthase (crtYB) mRNA, complete cds	blastN	0.0
	crtR	NADP-cytochrome P450 reductase; involved in ergosterol biosynthesis; associated and coordinately regulated with Erg11p (SGD description)	G05210_PCS_NCP1	Prho_CBS_scaffold_174	17533..20154	+	gi|209361103|gb|EU884134.1| crtR Xanthophyllomyces dendrorhous cytochrome P450 reductase (crtR) mRNA, complete cds	blastN	0.0
	crtS / Ast	astaxanthin synthase	G03524_P	Prho_CBS_scaffold_074	70431..73596	+	gi|62906644|gb|DQ002007.1| Ast Xanthophyllomyces dendrorhous astaxanthin synthetase (Ast) mRNA, complete cds	blastN	4e-160
	Mig1	transcription factor involved in response to glucose and starvation	G04777_PC	Prho_CBS_scaffold_141	201..2103	-	KIR58406.1| DNA-binding protein creA [Cryptococcus gattii CA1873]	blastp	7e-05
Mycosporine synthesis	EEVS-like	2-epi-5-epi-valiolone synthase (B2G)	G05217_P	Prho_CBS_scaffold_175	1920..4341	-	s61GLU_c6485_DHQS_DL_2	blastp (blat)	0.0
	O-mehtyl	catechol o-methyltransferase (B2G)	G05218_P	Prho_CBS_scaffold_175	5911..7272	+	s61GLU_c4373_oMET	blastp (blat)	0.0
	ATP-grasp	carbamoylphosphate synthase large subunit (B2G)	G05219_P	Prho_CBS_scaffold_175	7895..9803	+	s61GLU_c4853_ATP_grasp	blastp (blat)	0.0
Catalases and SOD synthesis	SOD1	Mitochondrial manganaese superoxide dismutase Sod2 (Cneo)	G04828_PC	Prho_CBS_scaffold_144	15733…17144	-	representative proteins of the families PF00080, PF00081, PF02777, PF09055	tblastn	< 4E-40
	SOD2	Mitochondrial manganaese superoxide dismutase Sod2 (Cneo)	G03640_PS_SOD2	Prho_CBS_scaffold_079	5160..6662	-	representative proteins of the families PF00080, PF00081, PF02777, PF09055	blastp	< 4E-40
	Catalase 1	Catalase 3 (Cneo), large subunit catalase with a glutamine amidotransferase (GATase1)-like domain at the C-terminal	G05570_PC	Prho_CBS_scaffold_210	17918..13135	+	representative proteins of the families cd08154, cd08155, cd08156, cd08157, and cd08152	tblastn	< 4E-40
	Catalase 2	Catalase A (SGD description), Catalase 4 (Cneo)	G05702_PCS_CTA1	Prho_CBS_scaffold_230	8653..10957	-	representative proteins of the families cd08154, cd08155, cd08156, cd08157, and cd08152	blastp	< 4E-40
	Catalase 3	Catalase (B2G)	G01478_P y G04411_P	Prho_CBS_scaffold_19 and Prho_CBS_scaffold_118	0..1947 y 0..1484	+ y -	representative proteins of the families cd08154, cd08155, cd08156, cd08157, and cd08152	tblastn	< 4E-40	Manually curated, found splitted in two scaffolds
