# Supplementary material for: Comparative genomics provides new insights into the diversity, physiology, and sexuality of the only industrially exploited tremellomycete: Phaffia rhodozyma
Source: BMC Genomics. 2016 Nov 9;17:901. doi: 10.1186/s12864-016-3244-7 (PMC5103461; doi:10.1186/s12864-016-3244-7)
Supplement: Additional file 4: Table S4. — List of mating genes of P. rhodozyma. (XLSX 192 kb) [file 12864_2016_3244_MOESM4_ESM.xlsx]

## Sheet: Mating
Table S3 - List of mating-related genes
Gene	Function / Role (SGD description)	Prho # gene id	Prho_scaffold number	Prho_scaffold coordinates	Strand	Query (Cneo proteins)	Method(s)	E-value	Remarks
HD1	Determinants of sexual identity and regulators of sexual cycle	G03139_P	Prho_CBS_scaffold_060	57836..59696	+	XP_570105	blastp	4e-10
HD2	Determinants of sexual identity and regulators of sexual cycle	G03138_P	Prho_CBS_scaffold_060	55622..57058	-	_	_	_
STE3-1	Receptors for mating pheromones	G05678_PC	Prho_CBS_scaffold_226	11858..13318	-	XP_570116	blastp	2e-49	Two genes detected
STE3-2	Receptors for mating pheromones	G05798_P	Prho_CBS_scaffold_253	7004..8395	-		blastp	6e-49	Two genes detected
MFA1	Mating pheromones	G05679_P	Prho_CBS_scaffold_226	14268..14399	+	_	_	_	Manually curated, single exon: 14268-14399
MFA2	Mating pheromones	_	Prho_CBS_scaffold_253	9521..9646	+	_	_	_	Manually annotated, single exon: 9521-9646
GPA1	Adaptor that links G protein-associated Cdc42p-Ste20p complex to the effector Ste11p	G01607_PCS_GPA2	Prho_CBS_scaffold_021	12447..14865	-	XP_778161	blastp	2e-165
GPA2	G protein GTP-binding alpha subunit	G03448_PC	Prho_CBS_scaffold_071	58679..60666	-	XP_775172.1	blastp	6e-137
GPA3	G protein GTP-binding alpha subunit	G00015_P	Prho_CBS_scaffold_001	53128..53633	-	XP_012051843.1	blastp	0.0	Manually curated, GPA3 is coded in exon1: 53633-53373; exon2: 53235-53293; and exon3: 53128-53140.
STE4/ Gpb1	G protein beta-subunit	G03123_PCS_STE4	Prho_CBS_scaffold_060	2980..4871	+	XP_775838	blastp	0.0
RAK1 (ASC1)	G-protein beta subunit for Gpa2 in S. cerevisiae and guanine nucleotide dissociation inhibitor for Gpa2p	G01163_PCS_ASC1	Prho_CBS_scaffold_014	55357..56837	+	XP_772506	blastp	0.0
STE18/ Gpg2	G-protein gamma-subunit	_	Prho_CBS_scaffold_039	48951..49037	+	XP_772473	tblastn	3e-06	Manually annotated (based on protein CED84667.1 of CBS6938 genome, on scaffold 78), Gpg2 is coded in: exon1: 48489-48513; exon2: 48629-48728; and exon3: 48953-49040
SST2	GTPase activating protein	G01245_PC	Prho_CBS_scaffold_015	92180..95130	+	XP_778108	blastp	2E-164
STE20	Cdc42p-activated signal transducing kinase of the PAK family	G05797_PC	Prho_CBS_scaffold_253	3700..6433	-	XP_570118.1	blastp	0.0
STE11	Signal transducing MEK kinase	G04522_P	Prho_CBS_scaffold_124	12548..17708	-	XP_776014	blastp	3E-121
STE7	Signal transducing MAP kinase kinase	G03439_P	Prho_CBS_scaffold_071	22784.. 25029	-	XP_776434	blastp	2e-110	Manually curated, STE7 is coded in exon1: 25029-24301; exon2: 24200-24046; exon3: 23945-23824; exon4: 23684-23560; exon5: 23459-23360; exon6: 23276-23005; and exon7: 22900-22784
FUS3/ KSS1/ Cpk1	Mitogen-activated serine/threonine protein kinase	G05816_PCS_FUS3	Prho_CBS_scaffold_259	559..2948	+	XP_775308	blastp	0.0
STE12	Transcription factor activated by a MAP kinase signaling cascade	G02155_P	Prho_CBS_scaffold_032	50083..54315	-	XP_776009	blastp	3e-91
PRF1	Transcription factor activated by a MAP kinase signaling cascade	G02427_P	Prho_CBS_scaffold_039	36148..39376	+	_	blastp	9e-15	Manually curated, Prf1 is coded in exon1: 36148-36978; exon2: 37047-37114; exon3: 37215-37430; exon4: 37549-39376.
STE50	Adaptor that links G protein-associated Cdc42p-Ste20p complex to the effector Ste11p	G02594_P	Prho_CBS_scaffold_043	71288..68096	-	XP_776645	blastp	5e-58	Manually curated, the last exon/CDS of STE50 is 68368 - 68096.
CDC24	Guanine nucleotide exchange factor for Cdc42	G04419_PC	Prho_CBS_scaffold_118	25225..29759	-	XP_773914	blastp	7e-99
CDC42	Small rho-like GTPaseessential for establishment and maintenance of cell polarity	G01041_PCS_CDC42	Prho_CBS_scaffold_012	139577..140886	-	XP_772534	blastp	3E-120
BEM1	Scaffold protein for complexes that include Cdc24, Ste5, Ste20	G01000_PC	Prho_CBS_scaffold_011	239091..242112	+	XP_772825	blastp	5E-52
MAT2	HMG domain transcription regulator of pheromone response signaling (MAPK pathway) in C. neoformans; activated directly or indirectly by the MAPK Cpk1. Functions during same- and opposite-sex mating. Regulates pheromone sensing and response.	G03484_P	Prho_CBS_scaffold_073	12755..15086	-	XP_568286.1	blastp	1e-08
ZNF2	Zinc finger transcription factor that functions as terminal hyphal morphogenesis determinant during both same- and opposite-sex mating but is not critical for pheromone response; negative regulator of pathogenicity in C. neoformans.	G01071_P	Prho_CBS_scaffold_013	9404..12113	-	XP_572252.1	blastp	7E-26
n.d. = gene not detected by TBLASTN
