# Supplementary material for: Comparative genomics provides new insights into the diversity, physiology, and sexuality of the only industrially exploited tremellomycete: Phaffia rhodozyma
Source: BMC Genomics. 2016 Nov 9;17:901. doi: 10.1186/s12864-016-3244-7 (PMC5103461; doi:10.1186/s12864-016-3244-7)
Supplement: Additional file 6: — List of orphan genes with links to PFAM (related to Additional file 1: Table S1). (ZIP 1428 kb) [file 12864_2016_3244_MOESM6_ESM.zip]

Archive with 775 entries (773 files):
- putative_orphan_genes_CBS7918.csv
- putative_orphan_genes_CBS7918.html
- putative_orphan_genes_CBS7918.xls
- BLAST_HTML_FTR/
- BLAST_HTML_FTR/G02152_P.html
- BLAST_HTML_FTR/G00111_P.html
- BLAST_HTML_FTR/G01670_P.html
- BLAST_HTML_FTR/G03875_P.html
- BLAST_HTML_FTR/G00526_P.html
- BLAST_HTML_FTR/G04581_P.html
- BLAST_HTML_FTR/G04047_P.html
- BLAST_HTML_FTR/G00401_P.html
- BLAST_HTML_FTR/G05020_P.html
- BLAST_HTML_FTR/G01012_P.html
- BLAST_HTML_FTR/G04446_P.html
- BLAST_HTML_FTR/G03818_P.html
- BLAST_HTML_FTR/G02767_P.html
- BLAST_HTML_FTR/G01789_P.html
- BLAST_HTML_FTR/G03825_P.html
- BLAST_HTML_FTR/G05391_P.html
- BLAST_HTML_FTR/G04982_P.html
- BLAST_HTML_FTR/G00152_P.html
- BLAST_HTML_FTR/G00346_P.html
- BLAST_HTML_FTR/G02132_P.html
- BLAST_HTML_FTR/G03789_P.html
- BLAST_HTML_FTR/G02379_P.html
- BLAST_HTML_FTR/G05132_P.html
- BLAST_HTML_FTR/G04880_P.html
- BLAST_HTML_FTR/G01972_P.html
- BLAST_HTML_FTR/G02859_P.html
- BLAST_HTML_FTR/G03007_P.html
- BLAST_HTML_FTR/G03462_P.html
- BLAST_HTML_FTR/G01725_P.html
- BLAST_HTML_FTR/G03613_P.html
- BLAST_HTML_FTR/G01873_P.html
- BLAST_HTML_FTR/G00640_P.html
- BLAST_HTML_FTR/G00120_P.html
- BLAST_HTML_FTR/G00216_P.html
- BLAST_HTML_FTR/G02136_P.html
- BLAST_HTML_FTR/G03359_P.html
- BLAST_HTML_FTR/G04453_P.html
- BLAST_HTML_FTR/G04279_P.html
- BLAST_HTML_FTR/G04110_P.html
- BLAST_HTML_FTR/G02171_P.html
- BLAST_HTML_FTR/G01486_P.html
- BLAST_HTML_FTR/G03136_P.html
- BLAST_HTML_FTR/G01428_P.html
- BLAST_HTML_FTR/G05295_P.html
- BLAST_HTML_FTR/G00362_P.html
- BLAST_HTML_FTR/G00542_P.html
- BLAST_HTML_FTR/G03137_P.html
- BLAST_HTML_FTR/G03747_P.html
- BLAST_HTML_FTR/G04558_P.html
- BLAST_HTML_FTR/G02198_P.html
- BLAST_HTML_FTR/G00190_P.html
- BLAST_HTML_FTR/G03402_P.html
- BLAST_HTML_FTR/G04612_P.html
- BLAST_HTML_FTR/G05272_P.html
- BLAST_HTML_FTR/G01638_P.html
- BLAST_HTML_FTR/G02906_P.html
- BLAST_HTML_FTR/G04790_P.html
- BLAST_HTML_FTR/G04363_P.html
- BLAST_HTML_FTR/G03278_P.html
- BLAST_HTML_FTR/G02446_P.html
- BLAST_HTML_FTR/G03095_P.html
- BLAST_HTML_FTR/G04824_P.html
- BLAST_HTML_FTR/G02403_P.html
- BLAST_HTML_FTR/G05355_P.html
- BLAST_HTML_FTR/G03481_P.html
- BLAST_HTML_FTR/G00577_P.html
- BLAST_HTML_FTR/G01210_P.html
- BLAST_HTML_FTR/G04829_P.html
- BLAST_HTML_FTR/G02259_P.html
- BLAST_HTML_FTR/G01299_P.html
- BLAST_HTML_FTR/G00632_P.html
- BLAST_HTML_FTR/G05523_P.html
- BLAST_HTML_FTR/G02779_P.html
- BLAST_HTML_FTR/G03814_P.html
- BLAST_HTML_FTR/G05949_P.html
- BLAST_HTML_FTR/G04555_P.html
- BLAST_HTML_FTR/G05542_P.html
- BLAST_HTML_FTR/G03963_P.html
- BLAST_HTML_FTR/G05235_P.html
- BLAST_HTML_FTR/G02866_P.html
- BLAST_HTML_FTR/G01289_P.html
- BLAST_HTML_FTR/G03801_P.html
- BLAST_HTML_FTR/G05972_P.html
- BLAST_HTML_FTR/G05788_P.html
- BLAST_HTML_FTR/G00515_P.html
- BLAST_HTML_FTR/G01736_P.html
- BLAST_HTML_FTR/G04938_P.html
- BLAST_HTML_FTR/G04932_P.html
- BLAST_HTML_FTR/G05580_P.html
- BLAST_HTML_FTR/G05668_P.html
- BLAST_HTML_FTR/G02713_P.html
- BLAST_HTML_FTR/G02549_P.html
- BLAST_HTML_FTR/G04250_P.html
- BLAST_HTML_FTR/G05400_P.html
- BLAST_HTML_FTR/G00082_P.html
- BLAST_HTML_FTR/G00950_P.html
- BLAST_HTML_FTR/G01128_P.html
- BLAST_HTML_FTR/G00541_P.html
- BLAST_HTML_FTR/G00192_P.html
- BLAST_HTML_FTR/G01831_P.html
- BLAST_HTML_FTR/G05502_P.html
- BLAST_HTML_FTR/G05133_P.html
- BLAST_HTML_FTR/G01889_P.html
- BLAST_HTML_FTR/G02530_P.html
- BLAST_HTML_FTR/G01819_P.html
- BLAST_HTML_FTR/G04588_P.html
- BLAST_HTML_FTR/G00168_P.html
- BLAST_HTML_FTR/G00592_P.html
- BLAST_HTML_FTR/G01645_P.html
- BLAST_HTML_FTR/G05590_P.html
- BLAST_HTML_FTR/G00304_P.html
- BLAST_HTML_FTR/G01612_P.html
- BLAST_HTML_FTR/G02711_P.html
- BLAST_HTML_FTR/G00410_P.html
- BLAST_HTML_FTR/G03270_P.html
- BLAST_HTML_FTR/G02395_P.html
- BLAST_HTML_FTR/G04721_P.html
- BLAST_HTML_FTR/G01776_P.html
- BLAST_HTML_FTR/G02822_P.html
- BLAST_HTML_FTR/G03552_P.html
- BLAST_HTML_FTR/G04122_P.html
- BLAST_HTML_FTR/G03726_P.html
- BLAST_HTML_FTR/G05771_P.html
- BLAST_HTML_FTR/G05909_P.html
- BLAST_HTML_FTR/G02221_P.html
- BLAST_HTML_FTR/G01261_P.html
- BLAST_HTML_FTR/G03610_P.html
- BLAST_HTML_FTR/G03783_P.html
- BLAST_HTML_FTR/G00960_P.html
- BLAST_HTML_FTR/G04485_P.html
- BLAST_HTML_FTR/G02135_P.html
- BLAST_HTML_FTR/G04102_P.html
- BLAST_HTML_FTR/G04394_P.html
- BLAST_HTML_FTR/G00676_P.html
- BLAST_HTML_FTR/G04818_P.html
- BLAST_HTML_FTR/G01103_P.html
- BLAST_HTML_FTR/G03468_P.html
- BLAST_HTML_FTR/G04263_P.html
- BLAST_HTML_FTR/G02845_P.html
- BLAST_HTML_FTR/G01111_P.html
- BLAST_HTML_FTR/G05204_P.html
- BLAST_HTML_FTR/G02416_P.html
- BLAST_HTML_FTR/G02518_P.html
- BLAST_HTML_FTR/G00209_P.html
- BLAST_HTML_FTR/G05663_P.html
- BLAST_HTML_FTR/G04221_P.html
- BLAST_HTML_FTR/G04292_P.html
- BLAST_HTML_FTR/G04472_P.html
- BLAST_HTML_FTR/G00647_P.html
- BLAST_HTML_FTR/G05071_P.html
- BLAST_HTML_FTR/G01521_P.html
- BLAST_HTML_FTR/G03952_P.html
- BLAST_HTML_FTR/G01418_P.html
- BLAST_HTML_FTR/G03030_P.html
- BLAST_HTML_FTR/G02033_P.html
- BLAST_HTML_FTR/G01507_P.html
- BLAST_HTML_FTR/G00129_P.html
- BLAST_HTML_FTR/G01076_P.html
- BLAST_HTML_FTR/G01771_P.html
- BLAST_HTML_FTR/G02662_P.html
- BLAST_HTML_FTR/G04803_P.html
- BLAST_HTML_FTR/G04434_P.html
- BLAST_HTML_FTR/G01493_P.html
- BLAST_HTML_FTR/G04564_P.html
- BLAST_HTML_FTR/G04975_P.html
- BLAST_HTML_FTR/G04056_P.html
- BLAST_HTML_FTR/G01806_P.html
- BLAST_HTML_FTR/G05174_P.html
- BLAST_HTML_FTR/G04031_P.html
- BLAST_HTML_FTR/G02436_P.html
- BLAST_HTML_FTR/G02497_P.html
- BLAST_HTML_FTR/G01956_P.html
- BLAST_HTML_FTR/G01150_P.html
- BLAST_HTML_FTR/G05374_P.html
- BLAST_HTML_FTR/G05950_P.html
- BLAST_HTML_FTR/G05366_P.html
- BLAST_HTML_FTR/G02824_P.html
- BLAST_HTML_FTR/G01859_P.html
- BLAST_HTML_FTR/G02408_P.html
- BLAST_HTML_FTR/G01377_P.html
- BLAST_HTML_FTR/G00746_P.html
- BLAST_HTML_FTR/G00834_P.html
- BLAST_HTML_FTR/G03142_P.html
- BLAST_HTML_FTR/G01167_P.html
- BLAST_HTML_FTR/G04674_P.html
- BLAST_HTML_FTR/G00785_P.html
- BLAST_HTML_FTR/G04332_P.html
- BLAST_HTML_FTR/G01971_P.html
- BLAST_HTML_FTR/G02527_P.html
- BLAST_HTML_FTR/G05867_P.html
- BLAST_HTML_FTR/G05573_P.html
- BLAST_HTML_FTR/G02994_P.html
- BLAST_HTML_FTR/G03680_P.html
- BLAST_HTML_FTR/G01702_P.html
- BLAST_HTML_FTR/G02844_P.html
- BLAST_HTML_FTR/G02703_P.html
- BLAST_HTML_FTR/G05553_P.html
- BLAST_HTML_FTR/G05467_P.html
- BLAST_HTML_FTR/G02098_P.html
- BLAST_HTML_FTR/G03833_P.html
- BLAST_HTML_FTR/G03444_P.html
- BLAST_HTML_FTR/G00685_P.html
- BLAST_HTML_FTR/G04010_P.html
- BLAST_HTML_FTR/G00597_P.html
- BLAST_HTML_FTR/G02422_P.html
- BLAST_HTML_FTR/G01488_P.html
- BLAST_HTML_FTR/G04795_P.html
- BLAST_HTML_FTR/G03815_P.html
- BLAST_HTML_FTR/G05503_P.html
- BLAST_HTML_FTR/G03566_P.html
- BLAST_HTML_FTR/G04543_P.html
- BLAST_HTML_FTR/G01533_P.html
- BLAST_HTML_FTR/G04983_P.html
- BLAST_HTML_FTR/G02556_P.html
- BLAST_HTML_FTR/G00898_P.html
- BLAST_HTML_FTR/G01559_P.html
- BLAST_HTML_FTR/G01838_P.html
- BLAST_HTML_FTR/G05118_P.html
- BLAST_HTML_FTR/G00177_P.html
- BLAST_HTML_FTR/G04061_P.html
- BLAST_HTML_FTR/G00969_P.html
- BLAST_HTML_FTR/G00513_P.html
- BLAST_HTML_FTR/G00358_P.html
- BLAST_HTML_FTR/G02653_P.html
- BLAST_HTML_FTR/G00488_P.html
- BLAST_HTML_FTR/G01676_P.html
- BLAST_HTML_FTR/G03324_P.html
- BLAST_HTML_FTR/G00561_P.html
- BLAST_HTML_FTR/G03713_P.html
- BLAST_HTML_FTR/G05584_P.html
- BLAST_HTML_FTR/G04325_P.html
- BLAST_HTML_FTR/G05227_P.html
- BLAST_HTML_FTR/G04018_P.html
- BLAST_HTML_FTR/G04269_P.html
- BLAST_HTML_FTR/G00619_P.html
- BLAST_HTML_FTR/G00399_P.html
- BLAST_HTML_FTR/G05237_P.html
- BLAST_HTML_FTR/G03335_P.html
- BLAST_HTML_FTR/G00074_P.html
- BLAST_HTML_FTR/G04670_P.html
- BLAST_HTML_FTR/G00252_P.html
- BLAST_HTML_FTR/G01744_P.html
- BLAST_HTML_FTR/G00141_P.html
- BLAST_HTML_FTR/G02106_P.html
- BLAST_HTML_FTR/G03621_P.html
- BLAST_HTML_FTR/G05213_P.html
- BLAST_HTML_FTR/G05803_P.html
- BLAST_HTML_FTR/G01966_P.html
- BLAST_HTML_FTR/G02748_P.html
- BLAST_HTML_FTR/G04057_P.html
- BLAST_HTML_FTR/G05849_P.html
- BLAST_HTML_FTR/G05176_P.html
- BLAST_HTML_FTR/G02123_P.html
- BLAST_HTML_FTR/G00010_P.html
- BLAST_HTML_FTR/G02751_P.html
- BLAST_HTML_FTR/G01663_P.html
- BLAST_HTML_FTR/G02131_P.html
- BLAST_HTML_FTR/G03616_P.html
- BLAST_HTML_FTR/G00765_P.html
- BLAST_HTML_FTR/G01183_P.html
- BLAST_HTML_FTR/G02333_P.html
- BLAST_HTML_FTR/G02893_P.html
- BLAST_HTML_FTR/G02129_P.html
- BLAST_HTML_FTR/G03849_P.html
- BLAST_HTML_FTR/G00132_P.html
- BLAST_HTML_FTR/G02353_P.html
- BLAST_HTML_FTR/G02913_P.html
- BLAST_HTML_FTR/G00023_P.html
- BLAST_HTML_FTR/G05766_P.html
- BLAST_HTML_FTR/G04798_P.html
- BLAST_HTML_FTR/G03005_P.html
- BLAST_HTML_FTR/G01021_P.html
- BLAST_HTML_FTR/G03036_P.html
- BLAST_HTML_FTR/G01200_P.html
- BLAST_HTML_FTR/G02428_P.html
- BLAST_HTML_FTR/G04330_P.html
- BLAST_HTML_FTR/G02088_P.html
- BLAST_HTML_FTR/G04985_P.html
- BLAST_HTML_FTR/G01194_P.html
- BLAST_HTML_FTR/G01395_P.html
- BLAST_HTML_FTR/G03761_P.html
- BLAST_HTML_FTR/G04771_P.html
- BLAST_HTML_FTR/G00333_P.html
- BLAST_HTML_FTR/G03591_P.html
- BLAST_HTML_FTR/G00297_P.html
- BLAST_HTML_FTR/G02917_P.html
- BLAST_HTML_FTR/G05688_P.html
- BLAST_HTML_FTR/G01756_P.html
- BLAST_HTML_FTR/G04008_P.html
- BLAST_HTML_FTR/G02048_P.html
- BLAST_HTML_FTR/G01242_P.html
- BLAST_HTML_FTR/G05441_P.html
- BLAST_HTML_FTR/G04494_P.html
- BLAST_HTML_FTR/G03980_P.html
- BLAST_HTML_FTR/G00620_P.html
- BLAST_HTML_FTR/G03273_P.html
[truncated: 475 more entries]
