# Supplementary material for: Comparative genomics provides new insights into the diversity, physiology, and sexuality of the only industrially exploited tremellomycete: Phaffia rhodozyma
Source: BMC Genomics. 2016 Nov 9;17:901. doi: 10.1186/s12864-016-3244-7 (PMC5103461; doi:10.1186/s12864-016-3244-7)
Supplement: Additional file 6: — List of orphan genes with links to PFAM (related to Additional file 1: Table S1). (ZIP 1428 kb) [file 12864_2016_3244_MOESM6_ESM.zip › putative_orphan_genes_CBS7918.csv]

#	Gene	Length (AA)	domains	scaffold	start	end	strand
1	G00023_P	1031	0	scaffold_001	92359	95813	+
2	G00082_P	1580	0	scaffold_001	269795	275192	-
3	G00111_P	220	0	scaffold_001	368685	369450	+
4	G00129_P	815	5	scaffold_002	37385	39988	+
5	G00132_P	1036	1	scaffold_002	43886	47668	-
6	G00141_P	364	0	scaffold_002	67389	68562	-
7	G00168_P	453	2	scaffold_002	166202	167727	-
8	G00190_P	563	0	scaffold_002	233511	235321	+
9	G00192_P	412	2	scaffold_002	240093	241846	+
10	G00209_P	590	0	scaffold_002	291402	293532	+
11	G00232_P	217	2	scaffold_003	16160	17263	-
12	G00252_P	1137	2	scaffold_003	89719	93208	-
13	G00297_P	275	0	scaffold_003	235730	237000	+
14	G00304_P	1051	2	scaffold_003	265737	269287	-
15	G00333_P	243	2	scaffold_004	48692	49583	-
16	G00346_P	944	0	scaffold_004	84362	87894	-
17	G00358_P	870	0	scaffold_004	132657	135393	+
18	G00362_P	250	2	scaffold_004	146172	147208	+
19	G00399_P	351	0	scaffold_004	255876	256928	-
20	G00401_P	197	3	scaffold_004	262416	263226	+
21	G00410_P	215	4	scaffold_005	3940	4841	-
22	G00488_P	152	0	scaffold_005	263204	263896	+
23	G00513_P	606	0	scaffold_006	84968	87219	+
24	G00515_P	481	1	scaffold_006	94201	95933	+
25	G00526_P	450	1	scaffold_006	125697	127202	+
26	G00541_P	789	5	scaffold_006	171056	173823	-
27	G00542_P	1003	0	scaffold_006	174029	177349	+
28	G00561_P	352	3	scaffold_006	235519	236574	-
29	G00592_P	171	0	scaffold_007	53355	54388	-
30	G00597_P	297	0	scaffold_007	69032	70283	+
31	G00619_P	692	2	scaffold_007	131044	133410	-
32	G00620_P	76	0	scaffold_007	133560	133887	+
33	G00632_P	420	1	scaffold_007	173127	174881	-
34	G00640_P	824	1	scaffold_007	205803	210494	+
35	G00647_P	961	3	scaffold_007	226917	231632	+
36	G00676_P	311	2	scaffold_008	68099	69169	-
37	G00685_P	439	1	scaffold_008	98657	101267	-
38	G00746_P	336	0	scaffold_009	31239	32246	+
39	G00785_P	497	0	scaffold_009	131038	132709	+
40	G00834_P	508	0	scaffold_010	19776	21299	+
41	G00898_P	436	0	scaffold_010	199110	200417	+
42	G00950_P	364	0	scaffold_011	91667	92911	-
43	G00960_P	86	1	scaffold_011	119791	120328	-
44	G00969_P	99	0	scaffold_011	143623	144001	+
45	G01012_P	1268	30	scaffold_012	31680	35923	+
46	G01021_P	340	0	scaffold_012	76824	78048	+
47	G01076_P	692	3	scaffold_013	23233	25568	-
48	G01103_P	180	0	scaffold_013	97422	98069	+
49	G01111_P	149	9	scaffold_013	126189	126858	-
50	G01128_P	119	5	scaffold_013	177804	178342	-
51	G01150_P	282	15	scaffold_014	25320	26628	-
52	G01167_P	171	1	scaffold_014	63890	64503	+
53	G01183_P	381	2	scaffold_014	119368	120700	-
54	G01194_P	562	0	scaffold_014	156376	158178	+
55	G01200_P	188	5	scaffold_014	176191	176965	-
56	G01210_P	260	63	scaffold_014	195876	196948	-
57	G01242_P	685	6	scaffold_015	81270	83702	+
58	G01261_P	166	2	scaffold_015	149740	150398	+
59	G01289_P	590	9	scaffold_016	17596	19365	-
60	G01299_P	200	0	scaffold_016	46498	47337	+
61	G01377_P	512	2	scaffold_017	84777	86756	+
62	G01395_P	107	0	scaffold_017	131169	131682	+
63	G01428_P	457	3	scaffold_018	34391	36055	-
64	G01486_P	397	0	scaffold_019	24111	25619	+
65	G01488_P	516	3	scaffold_019	28027	29891	+
66	G01493_P	852	0	scaffold_019	41167	44104	-
67	G01507_P	337	4	scaffold_019	81956	83783	-
68	G01521_P	318	3	scaffold_019	114167	115457	+
69	G01533_P	758	0	scaffold_019	146269	148614	-
70	G01559_P	841	0	scaffold_020	44973	47602	+
71	G01612_P	543	0	scaffold_021	34571	36491	+
72	G01638_P	180	0	scaffold_021	110888	111532	-
73	G01645_P	177	0	scaffold_021	138684	139378	-
74	G01663_P	425	3	scaffold_022	39074	40722	-
75	G01670_P	944	14	scaffold_022	56754	60024	-
76	G01676_P	692	0	scaffold_022	79381	81535	+
77	G01702_P	87	1	scaffold_022	150264	150619	+
78	G01725_P	207	8	scaffold_023	63508	64296	+
79	G01736_P	422	2	scaffold_023	101855	103416	-
80	G01744_P	332	0	scaffold_023	126194	127300	-
81	G01756_P	246	6	scaffold_024	5408	6524	+
82	G01771_P	284	5	scaffold_024	50468	51488	+
83	G01789_P	145	1	scaffold_024	100444	101065	-
84	G01806_P	422	4	scaffold_025	4955	6989	+
85	G01819_P	973	0	scaffold_025	39036	41954	-
86	G01831_P	341	2	scaffold_025	81904	82926	-
87	G01838_P	837	5	scaffold_025	98420	101711	-
88	G01859_P	276	2	scaffold_026	871	2080	+
89	G01873_P	198	1	scaffold_026	52252	52915	-
90	G01889_P	582	3	scaffold_026	107343	109259	-
91	G01956_P	434	0	scaffold_028	31647	33294	-
92	G01966_P	447	0	scaffold_028	58554	59966	-
93	G01971_P	163	9	scaffold_028	71686	72295	+
94	G01972_P	301	0	scaffold_028	72566	73898	-
95	G02033_P	163	1	scaffold_029	108870	109736	-
96	G02048_P	117	1	scaffold_030	16082	16628	+
97	G02088_P	253	0	scaffold_030	132430	133686	-
98	G02098_P	728	13	scaffold_031	25736	28391	+
99	G02106_P	556	4	scaffold_031	49599	52668	+
100	G02123_P	394	1	scaffold_031	101659	103321	-
101	G02129_P	585	28	scaffold_031	118929	120683	+
102	G02131_P	143	1	scaffold_031	125343	125882	+
103	G02132_P	298	0	scaffold_031	126296	127910	+
104	G02135_P	55	0	scaffold_031	135151	135410	-
105	G02136_P	299	1	scaffold_031	135971	137035	+
106	G02143_P	429	1	scaffold_032	13824	15264	+
107	G02152_P	99	0	scaffold_032	38795	39500	+
108	G02171_P	314	3	scaffold_032	103899	105110	-
109	G02198_P	217	6	scaffold_033	67533	68264	+
110	G02221_P	483	2	scaffold_034	2881	4479	+
111	G02259_P	136	2	scaffold_035	4350	4757	+
112	G02333_P	612	1	scaffold_036	105291	107574	-
113	G02353_P	282	3	scaffold_037	30356	31612	+
114	G02379_P	361	0	scaffold_037	119347	120716	-
115	G02395_P	327	0	scaffold_038	59182	60761	-
116	G02403_P	1325	2	scaffold_038	89948	94004	-
117	G02408_P	735	4	scaffold_038	101752	104336	-
118	G02416_P	365	15	scaffold_039	231	2108	-
119	G02422_P	657	6	scaffold_039	16355	19823	-
120	G02436_P	371	29	scaffold_039	62299	63861	+
121	G02446_P	217	0	scaffold_039	93980	94814	-
122	G02497_P	360	0	scaffold_041	11980	13347	-
123	G02518_P	101	0	scaffold_041	74683	75099	+
124	G02527_P	930	0	scaffold_041	114031	117123	+
125	G02530_P	419	2	scaffold_042	1493	2819	+
126	G02549_P	233	1	scaffold_042	55859	56696	+
127	G02556_P	462	0	scaffold_042	72589	74459	+
128	G02653_P	224	3	scaffold_045	45310	46404	-
129	G02662_P	601	3	scaffold_045	71302	73734	-
130	G02713_P	974	6	scaffold_047	20496	23530	-
131	G02748_P	505	0	scaffold_048	43356	44977	-
132	G02751_P	526	1	scaffold_048	52300	53877	+
133	G02767_P	1031	16	scaffold_048	100656	103894	+
134	G02779_P	741	7	scaffold_049	45339	47765	-
135	G02822_P	1056	2	scaffold_050	98728	101895	-
136	G02824_P	377	22	scaffold_050	105442	107383	-
137	G02844_P	588	8	scaffold_051	65149	67341	-
138	G02845_P	403	0	scaffold_051	67772	69165	-
139	G02859_P	138	8	scaffold_051	105453	105866	-
140	G02866_P	438	18	scaffold_052	21062	23041	-
141	G02875_P	477	0	scaffold_052	42363	43899	+
142	G02893_P	126	2	scaffold_053	1119	1576	-
143	G02906_P	1146	7	scaffold_053	37292	40812	+
144	G02913_P	285	1	scaffold_053	62926	64244	-
145	G02917_P	413	1	scaffold_053	73699	75162	-
146	G02994_P	89	4	scaffold_056	10058	10536	-
147	G03005_P	394	5	scaffold_056	44077	45447	+
148	G03030_P	384	3	scaffold_057	24960	26205	+
149	G03036_P	757	21	scaffold_057	48330	50755	-
150	G03095_P	687	1	scaffold_059	25613	28362	-
151	G03136_P	456	0	scaffold_060	46661	48429	-
152	G03137_P	223	0	scaffold_060	52308	53273	-
153	G03142_P	1219	0	scaffold_060	73538	77808	+
154	G03270_P	708	4	scaffold_065	27572	29912	-
155	G03273_P	893	39	scaffold_065	36808	39763	+
156	G03278_P	182	0	scaffold_065	52489	53247	+
157	G03324_P	90	1	scaffold_067	34808	35154	+
158	G03335_P	117	12	scaffold_067	63362	63828	-
159	G03402_P	124	0	scaffold_070	847	1318	+
160	G03444_P	973	1	scaffold_071	42328	45501	-
161	G03462_P	366	3	scaffold_072	14894	15991	+
162	G03468_P	560	1	scaffold_072	46699	48772	-
163	G03481_P	777	0	scaffold_073	1062	3619	+
164	G03552_P	671	4	scaffold_076	181	2279	+
165	G03566_P	92	9	scaffold_076	38287	38651	+
166	G03591_P	198	1	scaffold_077	26048	26816	-
167	G03610_P	540	20	scaffold_078	5643	8510	+
168	G03613_P	482	0	scaffold_078	18083	19824	-
169	G03616_P	356	2	scaffold_078	24189	25486	-
170	G03621_P	287	2	scaffold_078	35233	36093	+
171	G03680_P	99	0	scaffold_081	522	899	-
172	G03713_P	539	9	scaffold_082	47752	49570	-
173	G03726_P	196	3	scaffold_083	21928	23550	+
174	G03747_P	641	0	scaffold_084	20290	22746	+
175	G03761_P	613	3	scaffold_084	65198	67126	+
176	G03783_P	1269	2	scaffold_086	8417	13139	-
177	G03789_P	381	0	scaffold_086	24244	25697	+
178	G03801_P	848	57	scaffold_086	62676	65314	+
179	G03814_P	495	18	scaffold_087	29740	31330	-
180	G03815_P	528	0	scaffold_087	31780	33959	-
181	G03818_P	380	4	scaffold_087	43998	45232	+
182	G03825_P	399	2	scaffold_087	61877	63302	+
183	G03833_P	147	1	scaffold_088	16862	17540	+
184	G03849_P	336	2	scaffold_088	57200	58294	+
185	G03875_P	76	2	scaffold_090	9738	10136	-
186	G03952_P	1204	4	scaffold_093	17215	21279	-
187	G03963_P	977	7	scaffold_093	59863	63167	-
188	G03980_P	283	3	scaffold_094	55300	56335	+
189	G04008_P	880	0	scaffold_096	19403	22291	-
190	G04010_P	256	4	scaffold_096	31172	32604	-
191	G04018_P	321	0	scaffold_096	47286	48643	+
192	G04031_P	554	22	scaffold_097	14910	17157	-
193	G04047_P	312	3	scaffold_098	8921	10173	-
194	G04056_P	258	1	scaffold_098	48335	49544	+
195	G04057_P	316	11	scaffold_098	49849	51033	+
196	G04061_P	235	4	scaffold_098	59885	60674	+
197	G04102_P	89	0	scaffold_100	56468	56826	+
198	G04110_P	851	2	scaffold_101	18683	21307	+
199	G04122_P	626	0	scaffold_101	56938	58912	+
200	G04221_P	131	2	scaffold_106	53613	54391	-
201	G04250_P	390	2	scaffold_108	39507	41066	+
202	G04263_P	453	5	scaffold_109	26804	28512	-
203	G04269_P	1110	2	scaffold_109	44687	48473	-
204	G04279_P	289	3	scaffold_110	18968	20301	+
205	G04292_P	424	5	scaffold_110	48347	49859	-
206	G04325_P	427	2	scaffold_112	39237	40738	+
207	G04332_P	387	13	scaffold_113	3639	5197	+
208	G04363_P	217	4	scaffold_114	43625	44363	-
209	G04373_P	126	1	scaffold_115	24463	24947	+
210	G04434_P	324	0	scaffold_119	17768	18836	+
211	G04446_P	129	1	scaffold_119	50204	50683	+
212	G04472_P	546	10	scaffold_121	17868	20529	-
213	G04485_P	163	2	scaffold_121	50057	51289	-
214	G04494_P	123	0	scaffold_122	24281	24821	+
215	G04543_P	286	2	scaffold_125	21084	22326	+
216	G04555_P	398	1	scaffold_126	27585	29216	+
217	G04558_P	577	6	scaffold_126	35397	37352	+
218	G04559_P	440	0	scaffold_126	37961	39388	-
219	G04564_P	382	0	scaffold_127	497	2150	-
220	G04581_P	307	1	scaffold_128	9818	10738	+
221	G04588_P	219	4	scaffold_128	30552	31717	+
222	G04612_P	490	7	scaffold_130	30282	32034	+
223	G04670_P	144	1	scaffold_134	7499	8224	-
224	G04674_P	266	1	scaffold_134	16504	17301	-
225	G04721_P	362	1	scaffold_137	10832	12388	+
226	G04771_P	93	6	scaffold_140	24275	24661	+
227	G04790_P	172	0	scaffold_141	40762	41520	+
228	G04795_P	445	0	scaffold_142	8216	9807	+
229	G04803_P	645	0	scaffold_142	28273	30308	-
230	G04818_P	403	2	scaffold_143	31563	32981	+
231	G04829_P	795	0	scaffold_144	17633	20231	+
232	G04880_P	98	0	scaffold_148	13646	14084	-
233	G04912_P	666	0	scaffold_150	26566	28563	+
234	G04932_P	583	3	scaffold_152	355	2103	-
235	G04938_P	220	8	scaffold_152	14335	15189	+
236	G04975_P	446	2	scaffold_155	7744	9659	+
237	G04982_P	531	0	scaffold_155	24996	26588	+
238	G04983_P	538	0	scaffold_155	28010	29732	-
239	G04985_P	608	1	scaffold_155	33704	35944	-
240	G05010_P	171	1	scaffold_157	26415	27328	-
241	G05020_P	228	0	scaffold_158	19768	20742	+
242	G05071_P	522	0	scaffold_162	32748	34384	+
243	G05118_P	212	42	scaffold_166	28540	29649	+
244	G05132_P	253	0	scaffold_168	1222	2190	+
245	G05133_P	200	6	scaffold_168	3567	4369	-
246	G05174_P	240	2	scaffold_171	5854	7185	-
247	G05176_P	771	1	scaffold_171	9047	11998	-
248	G05204_P	363	7	scaffold_173	34620	35965	+
249	G05213_P	454	6	scaffold_174	28560	30107	-
250	G05227_P	173	3	scaffold_175	30055	30640	-
251	G05235_P	162	4	scaffold_176	18910	19492	-
252	G05237_P	491	1	scaffold_176	25022	26705	+
253	G05272_P	143	2	scaffold_180	2839	3360	-
254	G05295_P	247	0	scaffold_182	12761	14068	-
255	G05304_P	86	0	scaffold_183	9438	9785	+
256	G05355_P	68	31	scaffold_187	19401	19801	+
257	G05366_P	377	3	scaffold_188	20749	21984	-
258	G05374_P	123	1	scaffold_189	11952	12619	+
259	G05391_P	458	1	scaffold_190	21016	22389	+
260	G05400_P	789	0	scaffold_191	12827	15252	-
261	G05441_P	63	0	scaffold_195	19674	19953	-
262	G05467_P	127	7	scaffold_198	3192	3572	+
263	G05470_P	333	3	scaffold_198	12511	13771	-
264	G05502_P	167	2	scaffold_202	703	1495	+
265	G05503_P	295	1	scaffold_202	1995	3575	-
266	G05523_P	243	0	scaffold_204	23751	24791	-
267	G05542_P	348	2	scaffold_206	21498	23159	+
268	G05553_P	205	2	scaffold_208	18305	18919	+
269	G05573_P	410	0	scaffold_211	693	2444	+
270	G05580_P	136	0	scaffold_212	1364	2038	+
271	G05584_P	143	9	scaffold_212	12553	13083	+
272	G05590_P	106	175	scaffold_213	5534	6382	+
273	G05668_P	157	4	scaffold_224	16467	17651	-
274	G05688_P	570	10	scaffold_228	3343	5432	+
275	G05766_P	944	0	scaffold_244	5780	8760	+
276	G05788_P	315	1	scaffold_250	6544	8186	-
277	G05803_P	188	0	scaffold_254	6020	6583	-
278	G05849_P	103	2	scaffold_268	2484	2899	+
279	G05867_P	560	5	scaffold_274	4299	6214	+
280	G05909_P	381	0	scaffold_296	1196	2494	-
281	G05949_P	473	1	scaffold_321	1636	3670	+
282	G05950_P	739	2	scaffold_322	218	2833	-
283	G05972_P	119	0	scaffold_337	33	754	-
