# Supplementary material for: Comparative genomics provides new insights into the diversity, physiology, and sexuality of the only industrially exploited tremellomycete: Phaffia rhodozyma
Source: BMC Genomics. 2016 Nov 9;17:901. doi: 10.1186/s12864-016-3244-7 (PMC5103461; doi:10.1186/s12864-016-3244-7)
Supplement: Additional file 8: — FASTA alignments of catalase proteins (related to Fig. 4). (FASTA 157 kb) [file 12864_2016_3244_MOESM8_ESM.fasta]

>Coprinopsis_cinerea_2361
----------------------------------------------------------------------------------------------------------------------------------------------------------------------------------------------------------------------------------------------------------------------------------------------------------------------------------------------------------------------------------------------------------------------------------------------------------------------------------------------------------------------------------------------------------------------------------------------------------------------------------------------------------------------------------------------------------------------------------------------------------------------------------------------------------------------------------------------------------------------------------------------------------------------------------------------------------------------------------------------------------------------------------------------------------------------------------------------------------------------------------------------------------------------------------------------------------------------------------------------------------------------------------------------------------------------------------------------------------------------------------------------------------------------------------------------------------------------------------------------------------------------------------------------------------------------------------------------------------------------------------------------------------------------------------------------------------------------------------------------------------------------------------------------------------------------MSSIGSTLKHAMN-----TVVGDAKT--------------------------------RDLQRDTVVPTRNSA---MTTDYGAKMSDTD--HWLSVSDGSKVGPALLEDQIAREKIHRFDHERIPERVVHARGTGAHGEFRVF-----DH-RASKYTSAPVLTDPSRTTPIFIRFSTVQGSRGSADC--VRDVRGFAVKF-YTPE------GNWDLVANDIPVFFIQ-----------------------DAIKFPDFVHAVKPEPQNEVPQGQSAHNNFWDFVGLQPESAHMVMWTMSDRGIPRSYRMMQGFGVNTFTLINAKGERHFVKFHMTPELGVHSLVW-DEALKINGQDPDFHRKDLAEAIHAGCYPKWTFGIQ--VIPEKDEH--NF----DFDILDATKIWPEELVPLQPIGELVLNRTVDEYFPEVEQVAFCTSHVVPGIGFSDDPLLQGRNFSYFDTQISRLG-INWEQLPIN-RPV---CP--VMNINRDGKMQM-R----IHKTNLNYFPNRDSIVNPVPPAE-----------GGYVEFMEKI-VGLKQRVRGAKFQEHYNQAQLFWNSLTPWEKEHTINAFAFELSHCDDQRVYERYTTILNNVDFELAKAVAIKVNGVVPEKPARPNHGRSSAPLSQFY--YAPKKPIIATRRIAIIVADGFHEAEVLAVRSL--------LASAKATTWIIGP--RRAA-VKAAG-----GGRLVADHSLEDQRSTLFDAVYIPSGEE-----HAKTLIGNGRAIHWIREAFGHCKAIGAVGEGVSVVNHALN------LPEVKL--FTAPNDDTVLTSYGVVTTGKY-------------GVKSAATDVLQIEPGPKGFVSNFAYEISKHRCFERELDGLTAKHFLFICKPVTTASISVQLPAVSNLAKKKSPAEASAGNVELPPSPAPQSGANVPVRPLSNQSGEESDNNSEATKDLKVPEKPPTSRRPSKQTHKEPEKPPVQAPPPPRPSSRRSKSGAMSGPTSYPKGVITLLMNMIPRMAVNPKFTGEQESFMLWNAILNTHFPADMGYGITFHKTVDSKDGDDFTNYLVVKLIREGEESTVLVVTVRKNADDSSPGREAVEKKAMEYVDSPGFDETEFPDIYSITSVGLSWAGTKMEEPKTEKYLDGSEKPESLVDWTTNMASAVSFEKLKSIAGKVHSMTHQYRRGGDSKNQG*--------------------------------------------------
>Coprinopsis_cinerea_8089
--------------------------------------------------------------------------------------------------------------------------------------------------------------------------------------------------------------------------------------------------------------------------------------------------------------------------------------------------------------------------------------------------------------------------------------------------------------------------------------------------------------------------------------------------------------------------------------------------------------------------------------------------------------------------------------------------------------------------------------------------------------------------------------------------------------------------------------------------------------------------------------------------------------------------------------------------------------------------------------------------------------------------------------------------------------------------------------------------------------------------------------------------------------------------------------------------------------------------------------------------------------------------------------------------------------------------------------------------------------------------------------------------------------------------------------------------------------------------------------------------------MFNLPNMDLFSRWPAGRVLHEWHTLTLNVTGRGDPLWVDFFRYTPTPIPFLDPPLTWFVGPLSPAVEYDSSWTNVTGSSAAWYGIIPGGSPSTPSRIEWSIDRGPPTSFFLSDFPQTNDTLTNQFFFKTPQLPHESHRLRVVYHGNSSSVPLALDHFIYEANGNTTGSEWDKLFPTDGGSQDQAPPARRALSAAQIGGIVGGVVAAAAIIFLLLACPLEDGLTVESKGHNEPQSLIFPFYSDRYYVDSASVQADAICHSPGSLAFKSYSRNPIPKELMSQPSSNPLTHPMQAAKEAMGAVGVDPRPMQRTSTFMN-----ANDGPAEIIAKV----------------------------SGVVSAGKRKDDAPY---FTNNEGIPWPDPT--HSKNVG-----GLPLISDTFLLQKQQTFNRSKTLERMVHPCGSGAFGYFECT-----QD--MSELTKAGLYSKAGKETPIFLRFSTVTFGREFPDS--GRNPRGFAIKH-YTED------GNYDVVGLNWPIFFCR-----------------------DPIQGPDVIRSQQRNPQNFLLN----YDSLFDFLAHTPEANHAGMMFFSDHGTPNGWRNQHGYGCHTFKWVNAEGKFVYVKYHYLAEHGQKQFTW-PEAVRMSGEDPDYAKRDLWAAIERGETPTWTMKVQ--IMRPEEADPNKL----GFDPFDVTKVWPRSRFPMHEVGRLVLNKNPENYHRDVEQSAFSPGSMVPGIEDSPDALLQFRMFFYRDAQYHRLG-VNLHQIPVN-CPF---MAKSYSSINFDGPLRSDA----NTGMNPHYVPNSF--VNKFRPDTAE---------APYQVSDNVV-SRQSHFWHEGKDSDYEQARDLYFKVMTPEARSHLHTNTAVLLKQVTYKIIVLNYLAQQYRIAPEYAKAIYDLV----------PEPGFDFSEVEAKA-----------------------KGAAVMTKEAK--------FAPTKEFHRSVGI--PATG-LAYN*-------------------------------------------------------------------------------------------------------------------------------------------------------------------------------------------------------------------------------------------------------------------------------------------------------------------------------------------------------------------------------------------------------------------------------------------------------------------------------------------------------------------------------------------------------
>Coprinopsis_cinerea_9752
MLFSETIYHLSSSLSQHTYELTKHLLDKNGGTQADSLDDADVVITDSARFEGWQNFAVLAYGGMGVHDGDENSDDQGKGKVKGGFEGENATPKKWAVTPKWVERSVVLGKLQSPQFFSPDPAMLFSGVVACATELPPQDLEVLSAGILALGGQWRTGLTKDVTHLFTIRSVPDPEHPTPAAIQASKYLTALHFQPQTGVKVVLPHWFDDCVRLGIKNLDTKPYEFPDPPLLRNDHLQLPNHGADGAVDEETRKRQQKIRKATQTEKDPLKKSVYTTSVKYTPGRNAGFEGVIEEDGDVTLVEGDDPSIPRTLPFKGHRILISRSLKLGKGRRREAIEAGIRRAGGVVVRWEGDDEDEGVTEPVSPPGRDASDGPGMARRRARSSVGAGGSSSPAKPGDSSVQGTSPSKHEPSSSMHGHANGAANGAVKKRPEDETPEERDERLKKERRERDLDRKEAEAVQECDVFITRWREGRGYLAAYTSHKTIGTLAWLYHVQSTGVLTRPQDQLLHYPIPKERISGFSGHEITVTNYTGEAREYLKKLIITMGATFTPSMSGKNTVLIAATKDSTKAQKALSWSIPVVNHTWLEDCFVQWRNLTLASEKYLRFPDGVDFSAVLGERGVGFGGTFIFPRTAPSSTEKPATKLPRMEEEIEELMERYEDEDGEDANVDLGVGMSVDGHASGEVTGDLTGAVTGDLAGEVTGDITGDTTGAMNGDDTRMDVDVGIDEAPQGTAASANEQEMEEVEALFEDGVDEETDSREKSGSGSRGKSGSGSREKASSKGPGGGRKKRAESDDEAAEDEEEEEDEEEVVSSKKKSTSKSKPTSSTPKATAKGKKKPTRPTSDSDSDVEIVQVVKSPVKRRGDHEEEEEEEGEEDQEDTPKRPTSKSSKPTASKPTTSAKSKPSESTPKTPRPSLLDRPRGDASTKIRKSLGGGGGGSGRVKRVDTDSETEDEDEDKGEEGDRMDVDGEDDGNIMISQWTTGQAAGTGGAKGKAKAKEREEAVQGKAKAKEVTVQGKGQGKTGGKRKPQDTPSETEDEDADEDEGDSSDEDLPDISTVINRAFAANTGKQASSSKPGARASTSKKTSKSAGKGKGRNVEEERTDEESTDDDEEGGDRPPKKRQAAEARTPKRVVSVLLPTLELSVERKRKGKEKEKKKRFEKEEEEEESEEEEEVAVRKKGKAAAGEGRKAVASAKEAANAKGRAKEKEKEPVRKAKARPVEEDEEDAEEEEEEEPVRGKKGREKAKPQSKAKSKRRAEDEMDVEEEEETPAPPAKKRGAAAVTKSTAKPARATKKPVRLPSDDEEHDQDRMDVDQDHDEEPPRSSAPSPSRSAPPSSHPSSTSTPAPEESLPRKRSAATKATAKLRDELMPDLVNFEQQLRKSNKAKGKGKGRVSDFFVVEGDTPAPEVRESSSRKKAGEGKGKEKEEGRTVDDAKDGKKRRRSEEGAGAKGKARQEEEEEEEEEEVSRGKKKRRISDQRGEVVSRGKAGKEKEKDEAPAKLEKPVYILATQVKFSDNVIKPMVALGAKFTDRPADCTHLVAKGLVRTEKFLCALSRAPFIVSEDWVNDSAKAKKLLRSSFLSIPTLNYQLTEWLVFTAEDKYMLKDPIGEERYGVTVQTALERAKQNKGRLLGGKTFYITPKVQAGLQLMKSLIVASGGTVSTSQPTVRILKGAPERYVISAPEDAHIWRVIAEAGIPVYSQELVLMGVLRQEVDWDEESHRVDLMNNPLTHPMQAAKEALGAVGVDPRPVQRSSTFMN-----ANEGPAEIISKV----------------------------SGVVGAGKRQDDAPY---FTNNEGIPWPDGT--HSKNVG-----GIPVASDIFLMQKQQTFNRSKTLERMVHPSGSGAFGYFECT-----ND--MSELTKAGLFSKAGKKTPIFLRFSTVTFGREFPDS--GRNPRGFAIKH-YTEE------GNYDVVGLNWPIFFCR-----------------------DPMQGPDVIRSQQRNPQNFMLD----YDSTFDFLANTPEANHAGMMFFSDHGTPKGWRNNHGYGCHTFKWVNAEGKFVYVKYHYLAELGQKQFTW-PEAVAMSGEDPDFSKRDLWAAIERGETPTWTMKVQ--IMRPEEADPNKL----GFDPFDVTKVWPRGQFPMHEVGKLVLNKNPENYHRDVEQAAFSPGSMVPGIEDSPDSLLQFRMFFYRDAQYHRLG-VNLHQVPVN-CPF---MAKSYSSLNFDGPLRSDA----NTGLNPHYTPNSF--VNKFRPDDAE---------VPYQVADNVV-SRQSHFWHEGKLSDYDQARELYTRVMDEKARQHLHYNTAVALKLVNYKVVKVNYLAQQYRISPDYAKAIYDLL----------PKSAQDFSFDEVVA---------------------KSKVAPILTKEEK--------FAPTQSHHRSLGV--PAGG-LAYN*-------------------------------------------------------------------------------------------------------------------------------------------------------------------------------------------------------------------------------------------------------------------------------------------------------------------------------------------------------------------------------------------------------------------------------------------------------------------------------------------------------------------------------------------------------
>Coprinopsis_cinerea_11548
---------------------------------------------------------------------------------------------------------------------------------------------------------------------------------------------------------------------------------------------------------------------------------------------------------------------------------------------------------------------------------------------------------------------------------------------------------------------------------------------------------------------------------------------------------------------------------------------------------------------------------------------------------------------------------------------------------------------------------------------------------------------------------------------------------------------------------------------------------------------------------------------------------------------------------------------------------------------------------------------------------------------------------------------------------------------------------------------------------------------------------------------------------------------------------------------------------------------------------------------------------------------------------------------------------------------------------------------------------------------------------------------------------------------------------------------------------------------------------------------------------------------------------------------------------------------------------------------------------------------------------------------------------------------------------------------------------------------------------------------------------------------------------------------------------------------------------------------------------------------------------MPSAQVWNTKDGAV---YTTSNGAPVNEPY--AAQRAG---INGPLLLQDFHHIDLLAHFDRERIPERVVHAKGAGAHGYFETT-----HS--LSDITSIPLFQKPGTKVRATVRFSTVGGESGSADT--ARDPRGFAIKL-RTED------GNWDWVFNNTPVFFLR-----------------------DPAKFPHFIHTQKRDPQTHL---KD-SNMFWDYLSQNPESIHQVMILFSDRGTPDGYFHEHGYSGHTFKWLKDDGTFVYTQVHVRADSGFKTLDA-DTSVKLAGENPDYGTQTLFEAIENGNHPSWTVYVQ--TMTPEQAE--SF----RYNILDLTKVWPHAEFPLRPVGKLVLNENPQNYFAEIEQSAFSPSHLIPYVEPSADPVLQSRLFSYPDTHRHRLG-VNYQQLPVN-API---VP--VANFQRDGPATF-V----SQGARPNYA-STIQPLS-YKKYKADINSSVRDVERQARHE-NFI-GGAWRDLEEVTELDFEQPRALWSKVWNDEQRAVFVKNVSGHLGTVKSDEIKARQLSVFARVDQSLSDRIAAAI---------------------------------------------GHSPVQPLAVKPA--------AEAVRFRAN-LGF--ANTF-FQRL*-------------------------------------------------------------------------------------------------------------------------------------------------------------------------------------------------------------------------------------------------------------------------------------------------------------------------------------------------------------------------------------------------------------------------------------------------------------------------------------------------------------------------------------------------------
>CRUB1149_1462
-----------------------------------------------------------------------------------------------------------------------------------------------------------------------------------------------------------------------------------------------------------------------------------------------------------------------------------------------------------------------------------------------------------------------------------------------------------------------------------------------------------------------------------------------------------------------------------------------------------------------------------------------------------------------------------------------------------------------------------------------------------------------------------------------------------------------------------------------------------------------------------------------------------------------------------------------------------------------------------------------------------------------------------------------------------------------------------------------------------------------------------------------------------------------------------------------------------------------------------------------------------------------------------------------------------------------------------------------------------------------------------------------------------------------------------------------------------------------------------------------------------------------------------------------------------------------------------------------------------------------------------------------------------------------------------------------------------------------------------------------------------------------------------------------------------------------------------------------------------------------------------MPSPVCPVAGVA---YTDSNGVPRHSAQ--SAQRAG---PNGPLLLQDFHLIDLLTHQNRERIPERVVHAKGSGAHGVFEAT-----ED--NSDLCMADFFQK-GTKSPCVARFSTVGGESGSSDT--ARDPRGFSLKV-KTSE------GNWDFVGNNTPIFFLR-----------------------DPAKFPIFIHTQKRNPQTNSKD----KDAFWDYLSQNPESVHQVLHLFSDRGTPASYRHMHGYSGHTFKMVNKNGDWNYVQIHMRTDQGVKTHTN-DEASKLDASNPDSNGDDLFDAIKDGDFPSWTVQVQ--VMSPEQAQ--KF----RYNILDLTKVWSHKDFPLRTIGKFTLNRNVDNYFAEVEQLAFAPSHLPPGIEPSNDPVLQARLFSYPDAHRYRLG-INYNELPVN-CPV---AS--VSNYLRSGAYTFNA----NGGAAPNY-PSSLNPLK-MANKPYT---------RESISDAFDG-PGVVSFESGSEELDFEQPRALWSKVFDDEAKDHFVSNVCGHLGGVTYPYILQRQIEIFRKVDPSLGDRIEKTL----------REAGVKLETDREAE---------------------PKPNGEINTNGEL--------KTNGHVSVTA*---------------------------------------------------------------------------------------------------------------------------------------------------------------------------------------------------------------------------------------------------------------------------------------------------------------------------------------------------------------------------------------------------------------------------------------------------------------------------------------------------------------------------------------------------------------------
>CRUB1149_3868
---------------------------------------------------------------------------------------------------------------------------------------------------------------------------------------------------------------------------------------------------------------------------------------------------------------------------------------------------------------------------------------------------------------------------------------------------------------------------------------------------------------------------------------------------------------------------------------------------------------------------------------------------------------------------------------------------------------------------------------------------------------------------------------------------------------------------------------------------------------------------------------------------------------------------------------------------------------------------------------------------------------------------------------------------------------------------------------------------------------------------------------------------------------------------------------------------------------------------------------------------------------------------------------------------------------------------------------------------------------------------------------------------------------------------------------------------------------------------------------------------------------------------------------------------------------------------------------------------------------------------------------------------------------------------------------------------------------------------------------------------------------------------------------------------------------------MDTIKNALSNGASAAADTIDNLTNAKR--------------------------------KDLEKVTIDYSGHPG---LTSAQGIKLENTD--TALKAG---VRGPTLIEDFHNREKITAFDHERIPERAVHARGAGAHGHFKLH-----TP--IPELTKAAVLNDTSRTTPMFVRFSTVAGSRGSADS--VRDVRGFATRF-YTDE------GNWDIVGNNIPVFFIQ-----------------------EAIQFPDLVHALKPEPHNEIPQAQSAHDNAWDWMGLQTQALHMNMWQLSDRAIPRSFRMMQGFGVNTYTFVAEDGKSRFVKFHWEPKLGSHGLVW-DEALKLAGQDPDFHRRDLYDAIEAGAYPSWELGVQ--IIEQENEH--DF----DFDILDATKIWPEEQVPVKFIGTMTLNRNTDDYFAETEQVAFMTSNLVPGISFSNDPLLHGRNHSYLDTQISRLG-INFHQYPIN-QPV---CP--VMSHIRDGKASH-R----IHRSKVNYHPNRFDTPT-PVPEAK----------GGYVHPPDVIEAGHKVRARGPKFQEHVKQAQLFFNSMSPIEKKHICQAAAFELGKCEEEPVQQKMLENLNLVNRELAEFVAGEL-CLELTAPPPQVDGRKTDFVSMVT--GRKNTFTAEGRKVGIFIMDGFDVKALTAIQTA--------IVGAKAMAMLVG---EKQK-IKSTD-----G-VHKCQFTFDTCRSTHFDAIVIVGGSGD----YQSKLNV-GRLKHAAIEAYGHQKAILVQGQAVPWLTD-VC------LPG----QGLAVSGD-SGVTDGVVFAHTV-------------P---GPS-----------DISTFIDLIANHRVWSRNVDSVAF*------------------------------------------------------------------------------------------------------------------------------------------------------------------------------------------------------------------------------------------------------------------------------------------------------------------------------------------------------------------------------
>CRUB1149_4153
--------------------------------------------------------------------------------------------------------------------------------------------------------------------------------------------------------------------------------------------------------------------------------------------------------------------------------------------------------------------------------------------------------------------------------------------------------------------------------------------------------------------------------------------------------------------------------------------------------------------------------------------------------------------------------------------------------------------------------------------------------------------------------------------------------------------------------------------------------------------------------------------------------------------------------------------------------------------------------------------------------------------------------------------------------------------------------------------------------------------------------------------------------------------------------------------------------------------------------------------------------------------------------------------MTDFAKS-----------------------------------------------------------------------------------------------------------------------------------------------------------------------------------------------------------------------------------------------------------------------------------------------------------------ILSNIP------------------------------------------------------------------------------------------------------------------------------------------------------------------------------------------GADPRPTQRSQTFSG-----LNDGPATTAFRI----------------------------AGMVEKEDAKDNSPF---YTSNFGQVIPHSG--IALNIG-----GIPYQGDSLLLEKQQAFDRMKIAERIVHPAGSSAFGTFTTT-----KD--VSHLTKAKLFQ-MGKSTPCYTRFSTVTYGREYPDS--ARNPRGFATKF-YTEGKSNDLYGNYDLVGLSWPVFFVR-----------------------DPMQGPDNIRSQQRNP---------------------------------DYGTPVGWRYMSGFGCHTFRWTNNAGESVFVKYHWKSQQGVKQFTH-EEALIQCGEDPDFAKRDLFDHIESGGDARWTLFVQ--VMKPKEAA--AC----AFDPFDVTKVWPRGEYPMTEVGELILNRNPEDYHRDVEQAAFSPGSLVPGIEASPDTLLQWRMFFYRDAQYHRLGSANIHQIPVN-CPF---MSKFHSPDNFNGTMRTDG----NGSGKPLYFPNSYHSTE-PSANSTSGFGGEAYAEIPMQVGSNVV-SRKSYYRQQGHPSEYNQVRVLYRRVMNDRQRANLHSNTARLLKNA-DSIVQRNYLIQLYAVAPEYARSVYEAMPA------DKKGHGYSMDEVAEKS-----------------------ETAHLVGLNPQ--------FTMADTGASFMGM--PISS-RTA*--------------------------------------------------------------------------------------------------------------------------------------------------------------------------------------------------------------------------------------------------------------------------------------------------------------------------------------------------------------------------------------------------------------------------------------------------------------------------------------------------------------------------------------------------------
>Cryptococcus_bestiolae_576
-------------------------------------------------------------------------------------------------------------------------------------------------------------------------------------------------------------------------------------------------------------------------------------------------------------------------------------------------------------------------------------------------------------------------------------------------------------------------------------------------------------------------------------------------------------------------------------------------------------------------------------------------------------------------------------------------------------------------------------------------------------------------------------------------------------------------------------------------------------------------------------------------------------------------------------------------------------------------------------------------------------------------------------------------------------------------------------------------------------------------------------------------------------------------------------------------------------------------------------------------------------------------------------------------------------------------------------------------------------------------------------------------------------------------------------------------------------------------------------------------------------------------------------------------------------------------------------------------------------------------------------------------------------------------------------------------------------------------------------------------------------------------------------------------------------------------MAQVVDKIVN-----STVGDAKK--------------------------------RQMDGFTLEQNDKTP---LTSYFGTKIAETD--IALRAG---ARGPTVLEDFHNREKISHFDHERIPERVVHARGAGAFGEFKLH-----TP--LTGLTTAKILTDTSKTTPAYVRFSTVGGSRGSADS--VRDPRGFAARF-YTDE------GNWDLVGNNMPVFFIQ-----------------------DAIKFPDLIHAVKPEPHNEIPQAQTAHDNAWDFMGLHPQSTHMQQWAMSDRAIPRSFRHMQGFGVHTFRLLDSEGKSTFVKYHWTPHLGTHSLVW-DEALKLAGQDPDFHRRDLWDAIEAGAYPKWELGVQ--LVKEEDEH--KF----DFDLLDSTKLIPEDLVPVKNIGTLTLNRNPIDYFAEVEQVAFCTQHIVPGMDFTSDPLLAGRNFSYQDTQISRLG-VNFGDIPVN-RPV---CP--FMTNQRDGQNTM-F----SKTNRTAYHPNRFDALPTTEPAK-----------GGFRSYPEVV-AGIKERLHGPKFNEFVSQAQLFYNSMSEPEKKHIISAYQFELSKCYETQVQQTALNRINLIDHDLALAVAESLKDVTVPD-AVPNHGNKSAFLSQVT--GKSQTFTAEGRKVGIYLLPGYSYAQVEPIKVA--------LSAAGVMVKFVGP--GTGK-IEAGN-----GQTQIAEFTFENSRSTHFDALIFIGGDSDD---YTKKMKN-GRLLHAAREAYMHLKAIAATGNAVGWLTD-LA------LPGDLPADAKAKED--ITDANGVLLAPSV-------------GT--GAQ-----------FSKQFLDSVAKHRVWDREVEHIAA*------------------------------------------------------------------------------------------------------------------------------------------------------------------------------------------------------------------------------------------------------------------------------------------------------------------------------------------------------------------------------
>Cryptococcus_bestiolae_1146
--------------------------------------------------------------------------------------------------------------------------------------------------------------------------------------------------------------------------------------------------------------------------------------------------------------------------------------------------------------------------------------------------------------------------------------------------------------------------------------------------------------------------------------------------------------------------------------------------------------------------------------------------------------------------------------------------------------------------------------------------------------------------------------------------------------------------------------------------------------------------------------------------------------------------------------------------------------------------------------------------------------------------------------------------------------------------------------------------------------------------------------------------------------------------------------------------------------------------------------------------------------------------------------------MAAFIQQ-----------------------------------------------------------------------------------------------------------------------------------------------------------------------------------------------------------------------------------------------------------------------------------------------------------------TLEKVP------------------------------------------------------------------------------------------------------------------------------------------------------------------------------------------GVDPRPLQRSQFFSG-----LNEGPAATASRI----------------------------AGLVSESQAQDNSPY---YTSNFGQLLPDSG--HPFNIG-----GIPYQGDALLLEKQQAFDRSKLQERIVHPAGWAAFGKFTVT-----KD--VSPYTKASFLSSVGKSTPIFCRLSTVTYGREYPDV--ARNPRGFAVKF-YTDE------GNYDMVGLNWPVFFVR-----------------------DPFQGPDNIRSQQRNPQNFL---LD-FNAWFDFLANVPESQHAGMMLLSDHATPDG-NHFSAYGCHTFKWVNAEGSFVYVKYHFRPHHGAKQFDF-DQTIMTQGIDPDYSKRQLYETLHNGGTYKWTMMIQASVMTPEEAS--QT----SFDPFDVTKIWPRGQFPMQEVGEIELNRNPEDYHRDVEQAAFSPGSLVPGIELSPDTLLNWRAFFYRDAQYTRLQSANIHQIPVN-CPF---LSKFHSPDNYWGSMRVDG----DVARKPTYFPNSYQSTN-PGSR-APDFAGKSVAEVPHQAASNVV-SRQSHWQHEGEPTEYDQVRELYTRVMTDTQREHLHANTAKLLKFA-DTIVQHKYLVQQCAISPRYAQAIYDLL----------PADQQANLDIEKIG--------------------QEAKTAHLVGRDLS--------FKS-KDGRSFMGM--PVPQ-AN*---------------------------------------------------------------------------------------------------------------------------------------------------------------------------------------------------------------------------------------------------------------------------------------------------------------------------------------------------------------------------------------------------------------------------------------------------------------------------------------------------------------------------------------------------------
>Cryptococcus_bestiolae_4636
---------------------------------------------------------------------------------------------------------------------------------------------------------------------------------------------------------------------------------------------------------------------------------------------------------------------------------------------------------------------------------------------------------------------------------------------------------------------------------------------------------------------------------------------------------------------------------------------------------------------------------------------------------------------------------------------------------------------------------------------------------------------------------------------------------------------------------------------------------------------------------------------------------------------------------------------------------------------------------------------------------------------------------------------------------------------------------------------------------------------------------------------------------------------------------------------------------------------------------------------------------------------------------------------------------------------------------------------------------------------------------------------------------------------------------------------------------------------------------------------------------------------------------------------------------------------------------------------------------------------------------------------------------------------------------------------------------------------------------------------------------------------------------------------------------------------MSAPNGQANGHQDV-----NPAGTF----------------------------------KSYEADRDASDSDAV---YTTSNGMPVPHPY--AVQRAG---FDGPLLLQDFHLIDLLSHFDRERIPERVVHAKGSGAHGVWECT-----DG--LEDICCADMFKK-GTKCPLTVRFSTVGRESGSSDL--ARDPRGFSVKF-KTAE------GNWDFVANNTPVFFLR-----------------------DPAKFPHFIHTQKRDPATHLSGDDD-STMFWDYLSQNPESIHQVMILMGDRGIPKGWRFMHGYYGHTLKIVNKDGDWLYAQFHLISEQGTQNFTA-DEAAN---ESNDYGQKDLYEAIEKGDYPSWTMKVQ--TMTLQQAE--EAWKEKKINVFDLTHIWPHKDYPLRTIGKFTLNQNAKNYFAEVEQAAFNPAHMVPGIEPSADPVLQSRLFSYPDAHRHRIG-ANYQQLPVN-QPV---CPFMMSNFQRDGQMAF-Y----NQGSRANYL-SSIKPVN-FRPNKYD---------VNKVHG-GFV-GEAVSFLSEIRPEDFNAPRALWEKVFDDAAKDRFIETVSGHMANCRDKAIISRQITIFREVSDDLATRLEKAT--------GVKGE-KTIEGMVFN----------------------GSHNGFGQKKAAN--------GQDDGVMAQFNNG--APQG-KGKP*-------------------------------------------------------------------------------------------------------------------------------------------------------------------------------------------------------------------------------------------------------------------------------------------------------------------------------------------------------------------------------------------------------------------------------------------------------------------------------------------------------------------------------------------------------
>Cryptococcus_bestiolae_8743
----------------------------------------------------------------------------------------------------------------------------------------------------------------------------------------------------------------------------------------------------------------------------------------------------------------------------------------------------------------------------------------------------------------------------------------------------------------------------------------------------------------------------------------------------------------------------------------------------------------------------------------------------------------------------------------------------------------------------------------------------------------------------------------------------------------------------------------------------------------------------------------------------------------------------------------------------------------------------------------------------------------------------------------------------------------------------------------------------------------------------------------------------------------------------------------------------------------------------------------------------------------------------------------------------------------------------------------------------------------------------------------------------------------------------------------------------------------------------------------------------------------------------------------------------------------------------------------------------------------------------------------------------------------------------------------------------------------------------------------------------------------------------------------------------------------------------MSSNEKK-----CPVNNTEMA-------------------------------RNYEDDRQTKSHETV---YTTSNGCPVPHPY--ATQRAG---VNGPLLLQDFHLIDLLSHFDRERIPERVVHAKGSAAHGVWEAT-----EG--LEDLCMADMFKK-GTKCPLTIRFSTVGGESGSPDL--QRDPRGFAIKF-KTQE------GNWDFVGNNTPVFFLR-----------------------DPAKFPHFIHTQKRHPATHLSGGDD-STMFWDYLSQNPEAIHQVMILMGDRGIPQGWRFMHGYYGHTLKIVKKNGEWVYAQFHIISNQGTKTFTQ-EEASAL---SPDYGQKDLFEAIERGDYPSWTMKVQ--TMTATEAE--ELWEKQRINVFDLTHVWPQKQFPLRSVGTLTLNENPKNYFAEVEQSAFNPAHMIPGVEPSADPVLQSRLFSYPDAHRHRIG-ANYQQLPVN-API---CPFRMANFQRDGQMAF-F----NQGSRPAYL-SSIEPIQ-FKDRAYD---------LNKVHG-KFV-GEAVSFLSEIRPEDFNAPRKLWRDVFSTESKKRFIETVSGHMKNCKDQEILKRQIAIFREVSPDIAEGLEKKL--------GFKGY-SGIKGMNFN----------------------GTHNGMSEKKIPA------NGMSVDNEVVFNNGA--PVPR-RSRL*-------------------------------------------------------------------------------------------------------------------------------------------------------------------------------------------------------------------------------------------------------------------------------------------------------------------------------------------------------------------------------------------------------------------------------------------------------------------------------------------------------------------------------------------------------
>Deinococcus_radiodurans_BAA09937.1
---------------------------------------------------------------------------------------------------------------------------------------------------------------------------------------------------------------------------------------------------------------------------------------------------------------------------------------------------------------------------------------------------------------------------------------------------------------------------------------------------------------------------------------------------------------------------------------------------------------------------------------------------------------------------------------------------------------------------------------------------------------------------------------------------------------------------------------------------------------------------------------------------------------------------------------------------------------------------------------------------------------------------------------------------------------------------------------------------------------------------------------------------------------------------------------------------------------------------------------------------------------------------------------------------------------------------------------------------------------------------------------------------------------------------------------------------------------------------------------------------------------------------------------------------------------------------------------------------------------------------------------------------------------------------------------------------------------------------------------------------------------------------------------------------------------------MSDENNKGVGTAVQ-----GVGGPR-------------------------------------DGRTAPGEQGTT---LTTRQGHPVHDNQ--NSRTVG---SRGPMTLENYQFIEKLSHFDRERIPERVVHARGVGAHGVFRATGKVGDEP--VSKYTRAKLFQEDGKETPVFVRFSTVGHGTHSPET--LRDPRGFAVKF-YTED------ANWDFVVNNLKIFFIR-----------------------DALKFPDLIHSQKPSPTTNIQS----QERIFDFFAGSPEATHMITLLYSPWGIPASYRFMQGSGVNTYKWVNDQGEGVLVKYHWEPVQGVRNLTQ-MQADEVQATNFNHATQDLRDAIERGDFPQWDLFVK--IMEDGEHP--EL----DFDPLDDTKIWPREQFPWRHVGQMTLNRNPENVFAETEQAAFGTGVLVDGLDFSDDKMLQGRTFSYSDTQRYRVG-PNYLQLPIN-APK-----KHVATNQRDGQMAYRVDTFEGQDQRVNYEPSLLSGPK-EAPRRAP-------------EHTPRV-EGNLVRAAIERPNPFGQAGMQYRN-FADWERDELVSNLSGALAGV-DKRIQDKMLEYFTAADADYGQRVREGI----------------------------------------------------QAKEAE--------MKGQKQEAPVYGT--EASS-LY----------------------------------------------------------------------------------------------------------------------------------------------------------------------------------------------------------------------------------------------------------------------------------------------------------------------------------------------------------------------------------------------------------------------------------------------------------------------------------------------------------------------------------------------------------
>CBS7918_catalase_1_Scaffold_210
---------------------------------------------------------------------------------------------------------------------------------------------------------------------------------------------------------------------------------------------------------------------------------------------------------------------------------------------------------------------------------------------------------------------------------------------------------------------------------------------------------------------------------------------------------------------------------------------------------------------------------------------------------------------------------------------------------------------------------------------------------------------------------------------------------------------------------------------------------------------------------------------------------------------------------------------------------------------------------------------------------------------------------------------------------------------------------------------------------------------------------------------------------------------------------------------------------------------------------------------------------------------------------------------------------------------------------------------------------------------------------------------------------------------------------------------------------------------------------------------------------------------------------------------------------------------------------------------------------------------------------------------------------------------------------------------------------------------------------------------------------------------------------------------------------------------MDTIKNALSNGASAAADTIDNLTNAKR--------------------------------KDLEKVTIDYSGHPG---LTTAQGIKLENTD--TALKAG---VRGPTLIEDFHNREKITAFDHERIPERAVHARGAGAHGHFKLH-----TP--IPELTKAAVLNDTSRTTPMFVRFSTVAGSRGSADS--VRDVRGFATRF-YTDE------GNWDIVGNNIPVFFIQ-----------------------EAIQFPDLVHALKPEPHNEIPQAQSAHDNAWDWMGLQTQALHMNMWQLSDRTIPRSFRMMQGFGVNTYTFVAEDGKSRFVKFHWEPKLGSHGLVW-DEALKLAGQDPDFHRRDLYDAIEAGAYPSWELGVQ--IIEQENEH--DF----DFDILDATKIWPEEQVPVKFIGTMTLNRNTDDYFAETEQVAFMTSNLVPGISFSNDPLLHGRNHSYLDTQISRLG-INFHQYPIN-QPV---CP--VMSHIRDGKASH-R----IHRSKVNYHPNRFDTPTPVPEAK-----------GGYVHPPDVIEAGHKVRARGPKFQEHVKQAQLFFNSMSPIEKKHICQAAAFELGKCEEEPVQQKMLENLNLVNRELAEFVAGEL-CLELTAPPPQVDGRKTDFVSMVT--GRKNTFTAEGRKVGIFIMDGFDVKALTAIQTA--------IVGAKAMAMLVG---EKQK-IKSTD-----G-IHKCQFTFDTCRSTHFDAIVIVGGSGD----YQSKLNV-GRLKHAAIEAYGHQKAILVQGQAVPWVTD-VC------LPG----QGLAVSGD-SGVTDGVVFAHTV-------------P---GPK-----------DISTFIDLIANHRVWSRNVDSVAF*------------------------------------------------------------------------------------------------------------------------------------------------------------------------------------------------------------------------------------------------------------------------------------------------------------------------------------------------------------------------------
>CBS7918_catalase2_Scaffold_230
-----------------------------------------------------------------------------------------------------------------------------------------------------------------------------------------------------------------------------------------------------------------------------------------------------------------------------------------------------------------------------------------------------------------------------------------------------------------------------------------------------------------------------------------------------------------------------------------------------------------------------------------------------------------------------------------------------------------------------------------------------------------------------------------------------------------------------------------------------------------------------------------------------------------------------------------------------------------------------------------------------------------------------------------------------------------------------------------------------------------------------------------------------------------------------------------------------------------------------------------------------------------------------------------------------------------------------------------------------------------------------------------------------------------------------------------------------------------------------------------------------------------------------------------------------------------------------------------------------------------------------------------------------------------------------------------------------------------------------------------------------------------------------------------------------------------------------------------------------------------------------------MPSPVCPVAGVA---YTDSNGVPRHSAQ--SAQRAG---PNGPLLLQDFHLIDLLTHQNRERIPERVVHAKGSGAHGVFEAT-----ED--NSDLCMADFLQK-GTKSPCVARFSTVGGESGSSDT--ARDPRGFSLKV-KTSE------GNWDFVGNNTPIFFLR-----------------------DPAKFPIFIHTQKRNPQTNS---KD-KDAFWDYLSQNPESVHQVLHLFSDRGTPASYRHMHGYSGHTFKMVNKNGDWNYVQIHMRTDQGVKTHTN-EEASKLDASNPDSNGDDLFDAIKNGDFPSWTVQVQ--VMSPEQAQ--KF----RYNILDLTKVWSHKEFPLRTIGKFTLNRNVDNYFAEVEQLAFAPSHLPPGIEPSNDPVLQARLFSYPDAHRYRLG-INYNELPVN-CPV---AS--VSNYLRSGAYTFNA----NGGAAPNY-PSSLNPLK-MANKPYT---------RESISDAFDG-PGVVSFESGSEELDFEQPRALWSKVFDDEAKDHFVSNVCGHLGGVTYPYILQRQIEIFRKVDPSLGDRIEKTL----------REAGVKLETDKEAE---------------------PKSNAEINTNGEL--------KTNGQVGVTA*---------------------------------------------------------------------------------------------------------------------------------------------------------------------------------------------------------------------------------------------------------------------------------------------------------------------------------------------------------------------------------------------------------------------------------------------------------------------------------------------------------------------------------------------------------------------
>CBS7918_catalase3_Scaffolds_019and118
--------------------------------------------------------------------------------------------------------------------------------------------------------------------------------------------------------------------------------------------------------------------------------------------------------------------------------------------------------------------------------------------------------------------------------------------------------------------------------------------------------------------------------------------------------------------------------------------------------------------------------------------------------------------------------------------------------------------------------------------------------------------------------------------------------------------------------------------------------------------------------------------------------------------------------------------------------------------------------------------------------------------------------------------------------------------------------------------------------------------------------------------------------------------------------------------------------------------------------------------------------------------------------------------MTDFAKS-----------------------------------------------------------------------------------------------------------------------------------------------------------------------------------------------------------------------------------------------------------------------------------------------------------------ILSNIP------------------------------------------------------------------------------------------------------------------------------------------------------------------------------------------GADPRPTQRSQTFSG-----LNDGPAMTASRI----------------------------AGMVEKEDAKDNSPF---YTSNFGQVIPHSG--IALNIG-----GIPYQGDPLLLEKQQAFDRMKIAERIVHPAGSSAFGTFTTT-----KD--VSHLTKAKLFQ-MGKSTPCYTRFSTVTYGREYPDS--ARNPRGFATKF-YTED------GNYDLVGLSWPVFFVR-----------------------DPMQGPDNIRSQQRNPKSFL---LD-YNAWFDFLANVPESQHAGLMLFSDYGTPVGWRYMSGFGCHTFRWTNNAGESVFVKYHWKSQQGVKQFTH-EEALIQCGEDPDFAKRDLFDHIESGGDARWTLFVQ--VMKPKEAA--AC----AFDPFDVTKVWPRGEYSMTEVGELILNRNPEDYHRDVEQAAFSPGSLVPGIEASPDTLLQWRMFFYRDAQYHRLGSANIHQIPVN-CPF---MSKFHSPDNFNGTMRTDG----NGSGKPHYFPNSYHSTE-PSANSTPGFGGQAYAEIPMQVGSNVV-SRKSYYRQQGHPSEYNQVRVLYRRVMNDQQRANLHSNTARLLKNA-DSIVQRNYLIQLYAVAPEYARSVYDAMPA------DKKGHGYSMDEVAEKS-----------------------ETAHLVGLNPQ--------FTMADTGASFMGM--PISS-RTA*--------------------------------------------------------------------------------------------------------------------------------------------------------------------------------------------------------------------------------------------------------------------------------------------------------------------------------------------------------------------------------------------------------------------------------------------------------------------------------------------------------------------------------------------------------
>Cryptococcus_dejecticola_2568
-------------------------------------------------------------------------------------------------------------------------------------------------------------------------------------------------------------------------------------------------------------------------------------------------------------------------------------------------------------------------------------------------------------------------------------------------------------------------------------------------------------------------------------------------------------------------------------------------------------------------------------------------------------------------------------------------------------------------------------------------------------------------------------------------------------------------------------------------------------------------------------------------------------------------------------------------------------------------------------------------------------------------------------------------------------------------------------------------------------------------------------------------------------------------------------------------------------------------------------------------------------------------------------------------------------------------------------------------------------------------------------------------------------------------------------------------------------------------------------------------------------------------------------------------------------------------------------------------------------------------------------------------------------------------------------------------------------------------------------------------------------------------------------------------------------------------MAQVVDKLVN-----STVGDAKK--------------------------------RQMDGFTIDQNEKTP---LTSYFGTKIAETD--IALRAG---ARGPTVLEDFHNREKISHFDHERIPERVVHARGAGAFGEFKLH-----TP--LTGLTTAKILTDTSKTTPAYVRFSTVGGSRGSADS--VRDPRGFAARF-YTDE------GNWDLVGNNVPVFFIQ-----------------------DAIKFPDLIHAVKPEPHNEIPQAQTAHDNAWDFMGLHPQSTHMQQWAMSDRFIPRSFRHMQGFGVHTFRLLDAEGKSTFVKYHWTPHLGTHSLVW-DEALKLAGQDPDFHRRDLWDAIEAGAYPKWELGVQ--LVKEEDEH--NF----DFDLLDSTKIIPEDLVPVKNIGTLTLNRNPVDYFAEVEQVAFCTQHIVPGMDFTNDPLLAGRNFSYQDTQISRLG-VNFGDIPVN-RPV---CP--FMTNQRDGQNTM-F----SKSNRQAYHPNRFDILPTTEPAK-----------GGFRSYPEVV-AGIKERMHGPKFNEFTSQAQLFYNSMSEPEKKNIISAYQFELSKCYETIVQQNAINRINLVDHDLALAVAESLKDIKVPD-AVPNHGKRSEFLSQIT--GKNQTFTAEGRKVGIYLLPGYSYAQVEPLKLA--------FSAAGMMVKFVGP--GTGK-VEAGN-----GQTQIAEFTFENSRSTHFDALIFIGGDSDD---YTKKLKN-GRLIHAAREAYMHLKAIAATGNAVGWLTD-LA------LPGDLPADAKTKSE--ITQANGVLLAPSV-------------GV--GAE-----------FSEKFIDAVAKHRVWDREVDHIAA*------------------------------------------------------------------------------------------------------------------------------------------------------------------------------------------------------------------------------------------------------------------------------------------------------------------------------------------------------------------------------
>Cryptococcus_dejecticola_3235
----------------------------------------------------------------------------------------------------------------------------------------------------------------------------------------------------------------------------------------------------------------------------------------------------------------------------------------------------------------------------------------------------------------------------------------------------------------------------------------------------------------------------------------------------------------------------------------------------------------------------------------------------------------------------------------------------------------------------------------------------------------------------------------------------------------------------------------------------------------------------------------------------------------------------------------------------------------------------------------------------------------------------------------------------------------------------------------------------------------------------------------------------------------------------------------------------------------------------------------------------------------------------------------------------------------------------------------------------------------------------------------------------------------------------------------------------------------------------------------------------------------------------------------------------------------------------------------------------------------------------------------------------------------------------------------------------------------------------------------------------------------------------------------------------------------------------MSSSEKK-----CPVKPTEMA-------------------------------RNYEEDRQTKSQETV---YTTSNGCPVPHPY--ATQRAG---VNGPLLLQDFHLIDLLSHFDRERIPERVVHAKGSGAHGIWECT-----DG--LEDLCMADMFKK-GNKCPITIRFSTVGGESGSPDL--ARDPRGFAIKF-KTQE------GNWDFVGNNTPVFFLR-----------------------DPAKFPHFIHTQKRHPATHLAGGDD-STMFWDYLSQNPEAVHQVMILMGDRGIPQGWRFMHGYYGHTLKIVKKDGSWVYAQFHILSNQGVKTFTA-EEAAS---QSPDYGQKDLFESIEKGDYPSWTMKVQ--TMTPTDAE--ELWEKQRINVFDLTHIWPQKQFPLRTIGKLTLNENAKNYFAEVEQAAFNPAHMIPGVEPSADPVLQSRLFSYPDAHRHRIG-ANYQQLPVN-SPV---CPFRLGNFQRDGQMAF-F----NQGSRPAYL-SSIEPIQ-FKDRPYD---------LNKVHG-EFV-GEAISFLSEIRPEDFNAPRKLWQDVFPAESKKRFIKTVSGHMKTCQSQEVLKRQIAIFRHVSPDLAEGLEKEL--------GFKGY-DSIEGMNFN----------------------GTHNGMGNKKIPA------NGMKVDDEVVFNNGAPVPVPR-KSRL*-------------------------------------------------------------------------------------------------------------------------------------------------------------------------------------------------------------------------------------------------------------------------------------------------------------------------------------------------------------------------------------------------------------------------------------------------------------------------------------------------------------------------------------------------------
>Cryptococcus_flavescens_1897
--------------------------------------------------------------------------------------------------------------------------------------------------------------------------------------------------------------------------------------------------------------------------------------------------------------------------------------------------------------------------------------------------------------------------------------------------------------------------------------------------------------------------------------------------------------------------------------------------------------------------------------------------------------------------------------------------------------------------------------------------------------------------------------------------------------------------------------------------------------------------------------------------------------------------------------------------------------------------------------------------------------------------------------------------------------------------------------------------------------------------------------------------------------------------------------------------------------------------------------------------------------------------------------------MASLLQN-----------------------------------------------------------------------------------------------------------------------------------------------------------------------------------------------------------------------------------------------------------------------------------------------------------------ALEAIP------------------------------------------------------------------------------------------------------------------------------------------------------------------------------------------GVDPRPIQRSQFFSG-----LNDGPAHTASRI----------------------------AGLVSESQAQDNAPY---YTSNFGQLMPDSG--HPLNIG-----GIPYQGDALLLEKQQAFDRSKLQERIVHPAGWAAFGKFTTT-----KD--MSSLTRASFLKGSGTSTPVFCRLSTVTYGREYPDV--ARNPRGFAVKF-YTDE------GNYDLVGLNFPVFFVR-----------------------DPFQGPDNIRSQQRNPQNFL---LD-YNAWFDFLANVPESQHAGMMLFSDYATPDG-NHFSAYGCHTFRWVNDKGEAVFVKYHWRPHHEPKQFDF-DQTIMTCGIDPDYSKRQLYETIDKGGSFKWTMMVQ--VMTAQEAA--ES----AFDPFDVTKVWPRGQYPMQEVGELELNRNPEDYHRDVEQAAFSPGSLVPGIELSPDTLLNWRAFFYRDAQYNRLQSANIHQIPVN-CPF---LSKFHSPDNYWGSMRVDG----DVAKKPTYFPNSYQSTN-PASR-APTVS-PSAAEAPFQAASNVV-SRQSHWQHEGEPSEYDQVRELYTRVMSDVQRDHLHRNTAKLLAFA-ESIVQKGYLTQQYAIAPAYAQAIYDLL----------PEDKRGGYTMEEVE--------------------EGAKTAHLVGKNLD--------FKS-KAGRGFMGM--PVPA-GHP*--------------------------------------------------------------------------------------------------------------------------------------------------------------------------------------------------------------------------------------------------------------------------------------------------------------------------------------------------------------------------------------------------------------------------------------------------------------------------------------------------------------------------------------------------------
>Cryptococcus_flavescens_2130
---------------------------------------------------------------------------------------------------------------------------------------------------------------------------------------------------------------------------------------------------------------------------------------------------------------------------------------------------------------------------------------------------------------------------------------------------------------------------------------------------------------------------------------------------------------------------------------------------------------------------------------------------------------------------------------------------------------------------------------------------------------------------------------------------------------------------------------------------------------------------------------------------------------------------------------------------------------------------------------------------------------------------------------------------------------------------------------------------------------------------------------------------------------------------------------------------------------------------------------------------------------------------------------------------------------------------------------------------------------------------------------------------------------------------------------------------------------------------------------------------------------------------------------------------------------------------------------------------------------------------------------------------------------------------------------------------------------------------------------------------------------------------------------------------------------------MSAANGVANGTHAK-----GLTGEHPGSGLL----------------------------KAYNEDADTKSTDAV---YTTSNGVPVPHPY--ATQRAG---FDGPLLLQDFHLIDLLSHFDRERIPERVVHAKGSGAHGTWECT-----DG--LEDLCMADMFKK-GTKCPVTVRFSTVGRESGSSDL--ARDPRGFSVKF-KTQE------GNWDFVANNTPVFFLR-----------------------DPAKFPHFIHTQKRDPATHLSGDDD-STAFWDYLSQNPESIHQVMILMSDRGIPAGWRFMHGYYGHTLKIVNKEGEWVYAQFHMISDQGIKNFTN-DEAAA---ESNDYGQKDLYQAIEKGEYPSWTLQVQ--VMTEKEAE--EAWAQKRINVFDLTHIWPHKEYPLRTIGKFTLDQNAKNYFAEVEQAAFNPSHMVPGIEPSADPVLQSRLFSYPDAHRHRIG-VNYQQLPVN-QPI---VPYKMANFQRDGSMAF-F----NQGGRPNYL-SSIAPIG-FNKPAYD---------LNKVHG-KFV-GEAVSFLSEIRPEDFTAPRNLWQKVFSKEEQDRFIETVSGHLGNCTDKEIIKRQITIFREVSPDIAERLEKEL--------GVKGE-STIEGIVFN----------------------GTHNGFGKKTGAN--------GLPVSQVNFDNGA--PRPA--EKV*-------------------------------------------------------------------------------------------------------------------------------------------------------------------------------------------------------------------------------------------------------------------------------------------------------------------------------------------------------------------------------------------------------------------------------------------------------------------------------------------------------------------------------------------------------
>Cryptococcus_flavescens_2694
---------------------------------------------------------------------------------------------------------------------------------------------------------------------------------------------------------------------------------------------------------------------------------------------------------------------------------------------------------------------------------------------------------------------------------------------------------------------------------------------------------------------------------------------------------------------------------------------------------------------------------------------------------------------------------------------------------------------------------------------------------------------------------------------------------------------------------------------------------------------------------------------------------------------------------------------------------------------------------------------------------------------------------------------------------------------------------------------------------------------------------------------------------------------------------------------------------------------------------------------------------------------------------------------------------------------------------------------------------------------------------------------------------------------------------------------------------------------------------------------------------------------------------------------------------------------------------------------------------------------------------------------------------------------------------------------------------------------------------------------------------------------------------------------------------------------------MSANKFSR-----KNNQSVPLA-------------------------------KAYEQDRDTKSRQAV---YTSSNGAPVPHPY--AAQRAG---VNGPLLLQDFHLIDLLSHFDRERIPERVVHAKGSGAHGYFECT-----DG--LEDLSVAHLFKK-GVKCPITIRFSTVGGESGSPDL--ARDPRGFAVKF-RTAE------GNWDFVANNTPVFFLR-----------------------DPAKFPHFIHTQKRDPATHLAGGDD-STMFWDYLSNNPEAIHQVMILMGDRGIPAGWRQMHGYYGHTLKLVKADGEWVYAQFHLISDQGTKNFTA-EEAAA---RSADWGQKDLYEAIERGDHPSWTMKVQ--IMTQRQAE--EAWEKKRINVFDLTHIWPHGDYPLRTIGKLVLNENASNYFAEIEQAAYNPAHMVPGIEPSADPVLQSRLFSYPDAHRHRIG-ANYQQLPVN-QPA---TEYPTANFQRDGQMAF-F----NQGGRPAYL-SSIDPVS-FKERAYD---------LNKVHG-KFI-GEAVSYLSEIRPEDFNAPRQLWEKVFSDESKKRFVETVSGHMSTCKDKSIIARQLAIFREVSSDLSSRLEKAT--------GVKAYGGKFEELTFN----------------------GTHNGYGKKKAAN-------GMKATSEVVFNNGA--PVLSKVGAKL*------------------------------------------------------------------------------------------------------------------------------------------------------------------------------------------------------------------------------------------------------------------------------------------------------------------------------------------------------------------------------------------------------------------------------------------------------------------------------------------------------------------------------------------------------
>Cryptococcus_flavescens_3185
---------------------------------------------------------------------------------------------------------------------------------------------------------------------------------------------------------------------------------------------------------------------------------------------------------------------------------------------------------------------------------------------------------------------------------------------------------------------------------------------------------------------------------------------------------------------------------------------------------------------------------------------------------------------------------------------------------------------------------------------------------------------------------------------------------------------------------------------------------------------------------------------------------------------------------------------------------------------------------------------------------------------------------------------------------------------------------------------------------------------------------------------------------------------------------------------------------------------------------------------------------------------------------------------------------------------------------------------------------------------------------------------------------------------------------------------------------------------------------------------------------------------------------------------------------------------------------------------------------------------------------------------------------------------------------------------------------------------------------------------------------------------------------------------------------------------MAAAIERGIETVKN-----AAMGDAKQ--------------------------------QQMEQFRLQGDNTTP---LTTYFGTKVSDTD--KAIRAG---ERGPTVLNDFHNREKISHFDHERIPERVVHARGAGAFGEFRLH-----TP--LKGLTTAKILTDTSKVTPAYVRFSTVNGSRGSGDT--VRDPRGFAVRL-YSDE------GNWDIVGNNMPIFFIQ-----------------------DAIKFPDLVHAVKPEPHNEIPQAQTAHDNAWDFMGLHPQSTAMQMWILSDRAIPRSYRMMQGFGVHTFRLIDDEGKSTFVKYHWTPHLGTHSLVW-DEALKLAGQDPDFHRRDLYDAIEAGAYPKWELGVQ--IVKQEDEH--RF----DFDLLDSTKIIPEDLVPVQNIGTLTLNRNPDDYFTEVEQVAFCTQHIVPGMDFTDDPLLAGRNFSYQDTQISRIG-VNFGDIPVN-RPV---CP--FMTNQQDGAMAM-Y----GKKNRTRYHPNRHDAVPVTSPKN-----------GGHRPYHEVV-SGIQDRIHGPKFNEFISQAQLFYNSMSEEEKHHIVEAAQFELSKCYETQVQQTAITRYNLIDHDFALQVASQFPSVKVPD-AVPNHGQTSSFLSQVS--GKTQTFTCEGRKVGIYVVPGFNYDEIAGASAI--------FQAAGMMVKYVSN--ATGP-VTSSG-----GKSVTAEFTFENSRSTYYDAVIFVGGADDS---YVKSLKV-GRVIHAAREAFMHKKAIGATGNAIPWLTT-SA------LAGD----VSFQGG--LTMDNGVVMADNV-------------GT--GAE-----------FAEKFMGVLSKHRFWAREVDHIAA*------------------------------------------------------------------------------------------------------------------------------------------------------------------------------------------------------------------------------------------------------------------------------------------------------------------------------------------------------------------------------
>Cryptococcus_gatti_2178
-------------------------------------------------------------------------------------------------------------------------------------------------------------------------------------------------------------------------------------------------------------------------------------------------------------------------------------------------------------------------------------------------------------------------------------------------------------------------------------------------------------------------------------------------------------------------------------------------------------------------------------------------------------------------------------------------------------------------------------------------------------------------------------------------------------------------------------------------------------------------------------------------------------------------------------------------------------------------------------------------------------------------------------------------------------------------------------------------------------------------------------------------------------------------------------------------------------------------------------------------------------------------------------------------------------------------------------------------------------------------------------------------------------------------------------------------------------------------------------------------------------------------------------------------------------------------------------------------------------------------------------------------------------------------------------------------------------------------------------------------------------------------------------------------------------------------MAQMLNQAVN-----AVAGDAKY--------------------------------RQMAENTIDQTNKTP---LTTYFGVKVPETD--LSLRAG---ARGPTLLEDFHNREKIQHFDHERIPERVVHARGSAAHGEFKLH-----TP--LTGITTAKVLTDTSKVVPAYVRFSTVAGSRGSADT--VRDVRGFATRF-YTDE------GNWDLVGNNIPVFFIQ-----------------------DAIKFPDVIHAVKPAPHNEIPQAQTAHDNAWDFISLHQQAAHMQQWLTSDRAVPRSFRMMQGFGVHTFRLINEEGKSTFVKYHWIPHLGSHSLVW-DEALKIAGQDPDFHRRDLWDAIEVKAFPKWELGVQ--LIKEEDEH--KF----DFDILDSTKLIPEELVPVQKIGTLTLNRNPVDFFAEVEQVAFCTQHIVPGMDFTDDPLLAGRNFSYPDTQISRLG-VNWTDLPIN-RPI---CP--FMTNFRDGQMSI-F----SKNNRTPYHPNRNDTLSLTSSKD-----------GGFTSYPEKI-SGSKERLNSPKFKEYYSQGTLFWNSMSETEKEHMISAYQFELSHCAENVVIQNVINRLNELNHDLAAAVHASFPHLNLPE-AKPTHNMKSEYLSQIT--GKNQVFTASGRRIGIYLVQGYTYSQVVPLFAA--------FEAAGCMVKFIGP--TLGP-IKAAN-----GESFTAEFTFEGCRSTFFDAIVIAGGPDDS---FIQKLKI-GRLIHAVREAYMHLKAIGVLGNATQWVVD-TC------LPGDFSSNAKTESS--VVMENGVVFAPGD-------------PTLHSVQ-----------FAKQFLEGVANHRVWDRQVAHIAA*------------------------------------------------------------------------------------------------------------------------------------------------------------------------------------------------------------------------------------------------------------------------------------------------------------------------------------------------------------------------------
>Cryptococcus_gatti_2209
------------------------------------------------------------------------------------------------------------------------------------------------------------------------------------------------------------------------------------------------------------------------------------------------------------------------------------------------------------------------------------------------------------------------------------------------------------------------------------------------------------------------------------------------------------------------------------------------------------------------------------------------------------------------------------------------------------------------------------------------------------------------------------------------------------------------------------------------------------------------------------------------------------------------------------------------------------------------------------------------------------------------------------------------------------------------------------------------------------------------------------------------------------------------------------------------------------------------------------------------------------------------------------------------------------------------------------------------------------------------------------------------------------------------------------------------------------------------------------------------------------------------------------------------------------------------------------------------------------------------------------------------------------------------------------------------------------MSARNLAAGTPYRRNLSPANGSHFDAPPVSSTSDSADSARSVGYTPVPTGERSYSGLLHGTISKVFRKGGQETVVSEEPTPFSSSKADSESASFNGCPYMNGSIPQTPTPKSTPKSASV-----AAPIPLPPPSAARLKGQKQNGSIPQMNGNSLGGDVEKLTIRSYEKDRDLKSQEVV---YTTSNGVPVPHPY--ATQRAG---VNGPLLLQDFHLIDLLSHFDRERIPERVVHAKGSGAHGTWECT-----DG--LEDLCLASMFQR-GATCPLTIRFSTVGGESGSPDL--ARDPRGFAVKF-RTVE------GNWDFVANNTPVFFLR-----------------------DPAKFPHFIHTQKRDPATHLGGGDD-STMFWDYLSQNPESIHQLMILMSDRGIPAGWRHMHGYYGHTLKIVNDNGDWVYVQFHLISDQGNKFFTS-EEAST---KSPDWGQKDLYEAIERGEYPSWTMKVQ--IMTQEQAE--EAWERKRINVFDLTHVWPHTDYPLRSVGKVTLNSNPSNYFAEVEQATFNPAHMIPGVEPSADPVLQARLFSYPDAHRHRVG-PNYQQLPVN-QSA---TPYATGNFQRDGAMAF-Y----NQGGRPAYL-SSIEPIK-FQERRVN---------LNKVHG-QFI-GEAVSYLSEIRPEDFNAPRALWQKVFSDESKERFIQTVAGHMSTCKRKEIIARQIAIFRQVSPDLGARLEKAT--------SVRGYG-SIEGMSFN----------------------GTHNGFGIKRGAN-------GLRQDAEVVFNNGA--PQKT-QKAR*-------------------------------------------------------------------------------------------------------------------------------------------------------------------------------------------------------------------------------------------------------------------------------------------------------------------------------------------------------------------------------------------------------------------------------------------------------------------------------------------------------------------------------------------------------
>Cryptococcus_gatti_5221
----------------------------------------------------------------------------------------------------------------------------------------------------------------------------------------------------------------------------------------------------------------------------------------------------------------------------------------------------------------------------------------------------------------------------------------------------------------------------------------------------------------------------------------------------------------------------------------------------------------------------------------------------------------------------------------------------------------------------------------------------------------------------------------------------------------------------------------------------------------------------------------------------------------------------------------------------------------------------------------------------------------------------------------------------------------------------------------------------------------------------------------------------------------------------------------------------------------------------------------------------------------------------------------------------------------------------------------------------------------------------------------------------------------------------------------------------------------------------------------------------------------------------------------------------------------------------------------------------------------------------------------------------------------------------------------------------------------------------------------------------------------------------------------------------------------------------------------------------------------------------------------MAEKIPI---YTLSEGCPIADAT--TAQRLGSCPVKGLMLLQDTQLIETLAHFSRERIPARTVHASAVGAWGEFEVT-----HD--NSDITSAAFLNGIGKKSKVLMRISTVGPDAGTAET--VRDVRGWSMKI-FTEE------GNQDFVFNSIPVFFIR-----------------------DPIKFPSVNRSHKRHPAKHT---AD-SSMFWDFHNNNPEGIHAVMMLFSNRGLPYSLRQINAYSGHTYKLTKSDGSFVYVKLHFKSNQGVRGMTQ-AEGVRTAGESPDFHTIDMWDAIERGDYPTWTLCAQ--VMKPEEAE--NY----RWNIFDMTKVWPHKDFPLRPLGKLTLNRNPENYFSDIEQAAFSPSTMVPGIAPSGDPMLQARMFAYPDAARYRLG-VNYQQLPCN-RPV---SEV-YAPYQRDGAMRYMT----NYGDDPNYVRSSLKEIN-FKGQLGA---NGHSTGGNEKHN-EWV-GRVAAYTSEVTDEDFVQARMFWEVLGKSGDQEDLIISVSDHLSKA-NPSLQKGAINMFAKVNVDLAKSIEDRL--------TELNKGK*----------------------------------------------------------------------------------------------------------------------------------------------------------------------------------------------------------------------------------------------------------------------------------------------------------------------------------------------------------------------------------------------------------------------------------------------------------------------------------------------------------------------------------------------------------------------------------------------------------------------------------
>Cryptococcus_laurentii_66
--------------------------------------------------------------------------------------------------------------------------------------------------------------------------------------------------------------------------------------------------------------------------------------------------------------------------------------------------------------------------------------------------------------------------------------------------------------------------------------------------------------------------------------------------------------------------------------------------------------------------------------------------------------------------------------------------------------------------------------------------------------------------------------------------------------------------------------------------------------------------------------------------------------------------------------------------------------------------------------------------------------------------------------------------------------------------------------------------------------------------------------------------------------------------------------------------------------------------------------------------------------------------------------------MAAFIQS-----------------------------------------------------------------------------------------------------------------------------------------------------------------------------------------------------------------------------------------------------------------------------------------------------------------TLEKVP------------------------------------------------------------------------------------------------------------------------------------------------------------------------------------------GVDPRPVQRSQFFSG-----LNDGPAHTAARI----------------------------AGLVSTSQAQDNSPY---YTSNFGQLLPDSG--HPLNIG-----GIPFQGDPLLLEKQQAFDRSKIQERIVHPCGWSAFGKFTVT-----QD--VSDLTRASFLKGVGTSTPAYCRLSTVTYGREYPDA--ARNPRGFAVKF-YTDE------GNYDLVGLNWPVFFVR-----------------------DPFQGPDNIRSQQRNPQNFL---LD-YNAWFDFLANVPESQHAGMMLFSDHATPDG-NHFSAYGCHTFRWVNDKGDAVFVKYHWKPHHEPRQFDF-DTAVMTCGTDTDYSKRQLYETIKNGGSYKWTMMVQ--VMTPQEAA--EV----TFDPFDVTKVWPRAQFPMREVGELELNRNVEDYHRDVEQAAFSPGSLVPGIELSPDTLLNWRAFFYRDAQYQRLGSANIHQIPVN-CPF---LSKFHSPDNYWGTMRIDG----DVAKKPTYFPNSYQSMN-PGSR-APTFS-PSATEAPWQAADNVV-SRQSHWQHEGEPSEYDQPRELYTRVMTPEQRDHLHRNTARLLKHA-EPIVQKNYLIQQYAISPAYAQSIYDLL----------PQDKRGGYTMEEVE--------------------EGSKTAHLVGKNLD--------FKS-RSGRSFMGM--PVPT-AQQ*--------------------------------------------------------------------------------------------------------------------------------------------------------------------------------------------------------------------------------------------------------------------------------------------------------------------------------------------------------------------------------------------------------------------------------------------------------------------------------------------------------------------------------------------------------
>Cryptococcus_laurentii_4412
-------------------------------------------------------------------------------------------------------------------------------------------------------------------------------------------------------------------------------------------------------------------------------------------------------------------------------------------------------------------------------------------------------------------------------------------------------------------------------------------------------------------------------------------------------------------------------------------------------------------------------------------------------------------------------------------------------------------------------------------------------------------------------------------------------------------------------------------------------------------------------------------------------------------------------------------------------------------------------------------------------------------------------------------------------------------------------------------------------------------------------------------------------------------------------------------------------------------------------------------------------------------------------------------------------------------------------------------------------------------------------------------------------------------------------------------------------------------------------------------------------------------------------------------------------------------------------------------------------------------------------------------------------------------------------------------------------------------------------------------------------------------------------------------------------------------------MSAIVEKAVN-----ATIGDAKQ--------------------------------RQLEPFRLEGNDKTP---LTTYWGAKIADTD--HALKAG---PRGSTLLEDFHNREKISHFDHERIPERVVHARGAGAFGEFKLH-----TP--LTGLTTAKILTDTSKITPAYVRFSTVGGSRGSADS--VRDPRGFAARL-YTDE------GNWDIVGNNIPIFFIQ-----------------------EAIKFPDLVHAVKPEPHNEIPQAQTAHDNAWDFMGLHPQSTAMQMWILSDRAIPRSYRMMQGFGVHTFRLINAEGKSTFVKYHWTPHLGTHSLVW-DEALKLAGQDPDFHRRDLWDAIEAGAYPKWELGVQ--LVNEEDEH--KF----DFDLLDATKIIPEDIVPVKNIGTLTLNANPVDFFTEVEQVAFCTQHIVPGMDFTSDPLLAGRNFSYHDTQISRLG-INFGDIPVN-RPV---CP--FMTNQQDGQMAM-W----GKKNRTRYHPNRFDAVPVTAPEK-----------GGFQHFAEVM-AGVKERLNGPKFNEYVNQATLFYNSMSEAEKEHMVSAAQFELSKCGDSIVHQNAIARFALIDHDFAVKVAQEFPHVKLPEPSKPNHGNKSSFLSQIT--GKTQTFTAAGRKVAIYLLPGFEYSQIASAVAA--------FEAASIMVKYVGP--ATGE-IKSSS-----GQSVVAEFTFENSRSTYFDAIIFVGGSGDD---YAKKLKV-GRLIHAVREAYMHLKAIGATGNAVKWLTS-VC------LPGD----VEYQGG--MTLSNGVVLAEDV-------------GT--GAE-----------FAEKFIDGVSKHRVWDREVSHIAA*------------------------------------------------------------------------------------------------------------------------------------------------------------------------------------------------------------------------------------------------------------------------------------------------------------------------------------------------------------------------------
>Cryptococcus_laurentii_5165
--------------------------------------------------------------------------------------------------------------------------------------------------------------------------------------------------------------------------------------------------------------------------------------------------------------------------------------------------------------------------------------------------------------------------------------------------------------------------------------------------------------------------------------------------------------------------------------------------------------------------------------------------------------------------------------------------------------------------------------------------------------------------------------------------------------------------------------------------------------------------------------------------------------------------------------------------------------------------------------------------------------------------------------------------------------------------------------------------------------------------------------------------------------------------------------------------------------------------------------------------------------------------------------------------------------------------------------------------------------------------------------------------------------------------------------------------------------------------------------------------------------------------------------------------------------------------------------------------------------------------------------------------------------------------------------------------------------------------------------------------------------------------------------------------------------------------MVSRNQSSS-----SQAGQSAPLS------------------------------KAYEADRDAQSRQAI---YTTSNGAPVPHPY--SAQRAG---VNGPLLLQDFHLIDLLSHFDRERIPERVVHAKGSGAHGYFECT-----DG--LEDVSVANLFQK-GVQCPITVRFSTVGGESGSPDL--ARDPRGFAVKI-RTAE------GNWDFVGNNTPVFFLR-----------------------DPAKFPHFIHTQKRHPATHLGGGDD-STMFWDYLSNNPEAIHQVMILMSDRGIPAGWRHMHGYYGHTLKLVQSNGEWVYAQFHLISDQGTANFTA-EEAAE---RSPDWGQKDLYEAIERGDCPSWTMKVQ--LMTRTQAE--EAWAQKRINVFDLTHVWPHADYPLRTVGRLVLNENAKNYFAEIEQAAFNPAHMVPGIEPSADPVLQSRLFSYPDAHRHRIG-ANYQQLPVN-QHS---TSYPTANFQRDGQMAF-F----NQGARPAYL-SSIDPVQ-FKPSAYD---------LNKVHG-AFI-GEAVSYLSEIRPEDFNAPRNLWEKVFSEESRARFVKTVSGHMSTCKDKTIIARQLAIFRQVSEDLSTRLEKAT--------GVKAYSGRFEDLTFN----------------------GSHNGYGKKKTAN-------GMQTRSDVVFDNGA--PTNS-HYGSAAIATSCQPPLPIYPHSDEEETSPRPDKDTYEALERYSTRGSGPGNDGPTIDEPLTKRKKSILLALFCLGVFMDVLCVCAFYILLTPVSEELDIEFTQQTWIVTSFGLTFASFLLFWGRFADLYSPKPVFCGSFLTFGVLNLIVSFLDDKFSFLILRALAGVSAAALIPASYRLITAVFEKHELPRAFTVYSLSGSMAGACGVMFGGLVMLIPNGGQMMGWRWFFRITSLIVIPTSIWSIWYIPKPRGNFAKEKGKWKRLDIPGTFLILSSILFFILSLTMGASYGWSDAKFIAPLVISVVLFPTFFIWEARIPADDALIPPATWKARNFTMWILLSMYGYAWWTCNQIPMIEVFVNEQGDAPIVAAARLLPSGAFSIMSSFILIKYPRFSTKPRLGFTLGQLGGMLGYGLFILTDGKTGNNYYKFYLPGLAIGSFFNNVSCTCVMVGAMTAAPPESAGVVGGLVQAAIQAGNVIALTIQAGLLTIHPGGVSDFSNVTASFAFMIGWGGACLAGFWIFFRPPPSKRDGEAVVAMH*
>Cryptococcus_laurentii_5620
-----------------------------------------------------------------------------------------------------------------------------------------------------------------------------------------------------------------------------------------------------------------------------------------------------------------------------------------------------------------------------------------------------------------------------------------------------------------------------------------------------------------------------------------------------------------------------------------------------------------------------------------------------------------------------------------------------------------------------------------------------------------------------------------------------------------------------------------------------------------------------------------------------------------------------------------------------------------------------------------------------------------------------------------------------------------------------------------------------------------------------------------------------------------------------------------------------------------------------------------------------------------------------------------------------------------------------------------------------------------------------------------------------------------------------------------------------------------------------------------------------------------------------------------------------------------------------------------------------------------------------------------------------------------------------------------------------------------------------------------------------------------------------------------------------------------------------MPNGTN-----GANGPASHAADLL---------------------------DAYNKDADTKSADAI---YSTSNGVPVSHPY--TTQRAG---YDGPLLLQDFHLIDLLSHFDRERIPERVVHAKGSGAHGTWECT-----DG--LEDLCVADLFKK-GTKCPVTVRFSTVGRESGSSDL--ARDPRGFSVKF-KTQE------GNWDFVANNTPVFFLR-----------------------DPAKFPHFIHTQKRDPATHLSGDDD-STAFWDYLSQNPESIHQVMILMSDRGIPAGWRFMHGYYGHTLKIVNKEGEWVYAQFHFISDQGIKNFTN-DEAAA---ESNDYGQKDLYQAIEKGDFPSWTLKVQ--TMTEKEAE--DAWAQKKINVFDLTHIWPHKEYPLRTIGKFTLNQNAKNYFAEVEQAAFNPSHMVPGIEPSADPVLQSRLFSYPDAHRHRIG-VNYQQLPVN-QPI---VAHHLANFQRDGQMAF-F----NQGGRPNYL-SSIAPIG-FNKPKYD---------VNSVHG-KFI-GEAVAFLSEIRPEDFVAPRNLWQKVFSKEEQDRFIETVSGHMGNCTDKEIIKRQITIFREVSPDIAERLEAKL--------GVRGE-QTIEGIVFN----------------------GTHNGFGKKKGAN--------GMPIDEATVNFDN--GAPR-ATKA*-------------------------------------------------------------------------------------------------------------------------------------------------------------------------------------------------------------------------------------------------------------------------------------------------------------------------------------------------------------------------------------------------------------------------------------------------------------------------------------------------------------------------------------------------------
>Cryptococcus_neoformans_5941_CAT3_ABG26354.1
-------------------------------------------------------------------------------------------------------------------------------------------------------------------------------------------------------------------------------------------------------------------------------------------------------------------------------------------------------------------------------------------------------------------------------------------------------------------------------------------------------------------------------------------------------------------------------------------------------------------------------------------------------------------------------------------------------------------------------------------------------------------------------------------------------------------------------------------------------------------------------------------------------------------------------------------------------------------------------------------------------------------------------------------------------------------------------------------------------------------------------------------------------------------------------------------------------------------------------------------------------------------------------------------------------------------------------------------------------------------------------------------------------------------------------------------------------------------------------------------------------------------------------------------------------------------------------------------------------------------------------------------------------------------------------------------------------------------------------------------------------------------------------------------------------------------------MSQMLNQAAN-----MVTGDAKY--------------------------------RQMAEYTIDQDDKTP---YTTYFGVKVSDTD--NSLRAG---ARGPTLLEDFHNREKIQHFDHERIPERVVHARGAGAFGEFKLH-----TP--LTGITTAKVLTDTSKVVPAYVRFSTVAGSRGSADT--VRDVRGFATRL-YTDE------GNWDIVGNNIPVFFINGKSSLLGGHSIFTDDGNSKYPIIDGIKFPDVVHAIKPEPHNEIPQAQTAHDNAWDFMSLHKPALHMQQWITSDRAIPRSYRMMQGFGVHTFRLINEEGKSTFVKYHWIPHLGTHSLVW-DEALKIAGQDPDFHRRDLWDAIEAGTYAKWDLGVQ--LIKEEDEH--KF----DFDLLDATKLIPDELVPVQKIGTLTLNRNPVDYFSEVEQVAFCTQHIVPGMDFTDDPLLAGRNFSYPDTQVSRLG-INWKHIPVN-RPV---CP--FMTTMREGQMSM-F----SKNNRTPYHPNRNENLPLTSPKE-----------GGFKSYPAKV-SGIKERVQAPKFNDHSSQATLFWNSMSDVEKKHIIDAYKFELSHCTDNLVIQNVINCINEIDHGLATAVHSGFPHLSLPE-AKPNHGKRTEYLSQIT--GKNQIFTAAGRKIGIFLVPGYVYSQVAPLLAA--------FKAAGCMVKFVGP--TLGP-VEASD-----GQSFTTEFTFEGCRSTYFDALIFAGGPDNA---FLSKLKV-GRLIHAAREAYMHLKAVGAVGNATQWLVD-TC------LPGEFSPKVKTESS--VVQENGVVFAPIN-------------PTLHSAQ-----------FAKQFLDGVANHRVWDREVSHIAA*------------------------------------------------------------------------------------------------------------------------------------------------------------------------------------------------------------------------------------------------------------------------------------------------------------------------------------------------------------------------------
>Cryptococcus_neoformans_6229_CAT2_ABG26353.1
----------------------------------------------------------------------------------------------------------------------------------------------------------------------------------------------------------------------------------------------------------------------------------------------------------------------------------------------------------------------------------------------------------------------------------------------------------------------------------------------------------------------------------------------------------------------------------------------------------------------------------------------------------------------------------------------------------------------------------------------------------------------------------------------------------------------------------------------------------------------------------------------------------------------------------------------------------------------------------------------------------------------------------------------------------------------------------------------------------------------------------------------------------------------------------------------------------------------------------------------------------------------------------------------------------------------------------------------------------------------------------------------------------------------------------------------------------------------------------------------------------------------------------------------------------------------------------------------------------------------------------------------------------------------------------------------------------------------------------------------------------------------------------------------------------------------------------------------------------------------------------------MTEKTPT---YTLSEGCPIADAT--TAQRLGSCPVKGLMLMQDTQLIETLAHFSRERIPERTVHASAVGAWGEFEVT-----HD--NSDITSAAFLNGIGKKSKVLMRISTVGPEAGTAET--VRDVRGWSMKI-FTEE------GNQDFVFNSIPVFFIR-----------------------DPIKFPSVNRSHKRHPAKHT---AD-SSMFWDFHNNNPEGTHAIMMYFSNRGLPYSLRQINSYSGHTYKLTKSDGSFVYVKLHFKSNQGVKGMTQ-AEGVRTAGEAPDFHTTDMWDAIERGDYPTWTLYAQ--VMKPEEAE--NY----RWNIFDMTKVWPHKDFPLRPLGKLTLNRNPENYFSDIEQAAFSPSTMVPGVAPSGDPMLQARMFAYPDAARYRLG-VNYQQLPCN-RPV---SEV-YAPYQRDGAMRYMT----NYGGDPNYVRSSLKEVN-FKGQLGA---KGHSTGGNEKHN-EWV-GRVAAYTSEVTDEDYVQARMFWEVLGKAGDQEDLITNVSCHLSKA-IPSVQKGAVEIFAKVNVDLAKSIEDRL--------AELNKGK*----------------------------------------------------------------------------------------------------------------------------------------------------------------------------------------------------------------------------------------------------------------------------------------------------------------------------------------------------------------------------------------------------------------------------------------------------------------------------------------------------------------------------------------------------------------------------------------------------------------------------------
>Cryptococcus_neoformans_6466_CAT4_ABG26355.1
------------------------------------------------------------------------------------------------------------------------------------------------------------------------------------------------------------------------------------------------------------------------------------------------------------------------------------------------------------------------------------------------------------------------------------------------------------------------------------------------------------------------------------------------------------------------------------------------------------------------------------------------------------------------------------------------------------------------------------------------------------------------------------------------------------------------------------------------------------------------------------------------------------------------------------------------------------------------------------------------------------------------------------------------------------------------------------------------------------------------------------------------------------------------------------------------------------------------------------------------------------------------------------------------------------------------------------------------------------------------------------------------------------------------------------------------------------------------------------------------------------------------------------------------------------------------------------------------------------------------------------------------------------------------------------------------------------MSARNLASGTPYRKNLSPANSSHFDAPSVSSTSDSVKSAYSVGYTPVPTADRSYSGLLHGTLSKVFRKGGQEIIVSEEPVSFSSSKEDSESTRFNGCPYMNGSIPQTPTPKSTSKSASV-----AVPVPLPPPSAARLKVQKQNDSIPRENGNALADDVGKLTVRSYEKDRDLKSQEVI---YTTSNGVPVPHPY--AVQRAG---VNGPLLLQDFHLIDLLSHFDRERIPERVVHAKGSGAHGTWECT-----DG--LEDLCLANMFQK-GTTCPLTIRFSTVGGESGSPDL--ARDPRGFAVKF-RTAE------GNWDFVANNTPVFFLR-----------------------DPAKFPHFIHTQKRDPATHLSGGDD-STMFWDYLSQNPESIHQVMILMSDRGIPAGWRHMHGYYGHTLKIVNDNGDWVYAQFHLISDQGNKFFTS-EEAST---KSPDWGQKDLYEAIGRGEYPSWTMKVQ--VMTQEQAE--EAWEKKRINVFDLTHVWPHGDYPLRTIGKITLNENPSNYFAEVEQATFNPAHMIPGVEPSADPVLQARLFSYPDAHRHRVG-ANYQQLPVN-QSA---TPYATGNFQRDGAMAF-Y----NQGGRPAYL-SSIEPIK-FREKRVN---------LNKVHG-QFI-GEAVSFLSEIRPEDFNAPRALWQKVFSDESKERFIQTVAGHMSTCKRKEIIARQIAIFRQVSPDLGARLEKAT--------NVRGYG-SIEGMSFN----------------------GTHNGFGVKRGAN-------GLRQDADVVFNNGA--PQKT-QRAR*-------------------------------------------------------------------------------------------------------------------------------------------------------------------------------------------------------------------------------------------------------------------------------------------------------------------------------------------------------------------------------------------------------------------------------------------------------------------------------------------------------------------------------------------------------
>Cryptococcus_neoformans_6499_CAT1_ABG26352.1
-------------------------------------------------------------------------------------------------------------------------------------------------------------------------------------------------------------------------------------------------------------------------------------------------------------------------------------------------------------------------------------------------------------------------------------------------------------------------------------------------------------------------------------------------------------------------------------------------------------------------------------------------------------------------------------------------------------------------------------------------------------------------------------------------------------------------------------------------------------------------------------------------------------------------------------------------------------------------------------------------------------------------------------------------------------------------------------------------------------------------------------------------------------------------------------------------------------------------------------------------------------------------------------------------------------------------------------------------------------------------------------------------------------------------------------------------------------------------------------------------------------------------------------------------------------------------------------------------------------------------------------------------------------------------------------------------------------------------------------------------------------------------------------------------------------------------MAQMLNQAVT-----AVTGDAKY--------------------------------RQMAENTIEQTSKTP---LTTYFGVKVPETD--VALRAG---ARGPTLLEDFHNREKIQHFDHERIPERVVHARGSAAHGEFKLH-----TP--LTGITTAKVLTDTSKVVPAYVRFSTVVGSRGSADT--VRDVRGFATRF-YTDE------GNWDLVGNNIPVFFIQ-----------------------DAIKFPDVIHALKPEPHNEMPQAQTAHDNAWDFISLHQQATHMQQWVTSDRAIPRSYRMMQGFGVHTFRLINEEGKSTFVKYHWIPHLGIHSLVW-DEALKIAGQDPDFHRRDLWDAIEAKAYPKWELGVQ--LIKEEDEH--KF----DFDILDSTKIIPEELVPVQKIGTLTLTRNPVDFFAEVEQVAFCTQHIVPGMDFTDDPLLAGRNFSYADTQISRLG-TNWHDLPIN-RPI---CP--VMTNFRDGQMSM-F----SKTNRTPYHPNRHDSLPLTSSNN-----------GGFQSYREKI-SGVKERLNGPKFQEFYSQATLFWNSMSETEREHIIAAYNFELSHCAEDIVIQNVINSLNEIDHGLATSVHATFPHLTLPE-AKPTHNKKSEYLSQIN--GKHQVFTASGRRIGIYLVPGYTYSQVVPLLAA--------FEADGCMVKFIGP--TLGP-IKASN-----GQSFTAEFTFEGCRTTFFDAIVFVGGPDDS---FIAKLKI-GRLIHAAREAYMHLKPIGVLGNATQWMVN-TC------LPGDFSEKTKTESS--VVVENGVVFAPGD-------------PTLHSIK-----------FAKQFLEGVAHHRVWDRQVAHIAA*------------------------------------------------------------------------------------------------------------------------------------------------------------------------------------------------------------------------------------------------------------------------------------------------------------------------------------------------------------------------------
>Cryptococcus_pinus_1884
----------------------------------------------------------------------------------------------------------------------------------------------------------------------------------------------------------------------------------------------------------------------------------------------------------------------------------------------------------------------------------------------------------------------------------------------------------------------------------------------------------------------------------------------------------------------------------------------------------------------------------------------------------------------------------------------------------------------------------------------------------------------------------------------------------------------------------------------------------------------------------------------------------------------------------------------------------------------------------------------------------------------------------------------------------------------------------------------------------------------------------------------------------------------------------------------------------------------------------------------------------------------------------------------------------------------------------------------------------------------------------------------------------------------------------------------------------------------------------------------------------------------------------------------------------------------------------------------------------------------------------------------------------------------------------------------------------------------------------------------------------------------------------------------------------------------------MSSNDKK-----CPIKPTEMA-------------------------------RNYEVDRNTKSQETV---YTTSNGCPVPHPY--ATQRAG---VNGPLLLQDFHLIDLLSHFDRERIPERVVHAKGSGAHGVWECT-----DG--LEDLCMADMFKK-GKQCPITIRFSTVGGESGSPDL--ARDPRGFAIKF-KTQE------GNWDFVGNNTPVFFLR-----------------------DPAKFPHFIHTQKRDPATHLAGGDD-STMFWDYLSQNPEAVHQVMILMGDRGIPQGWRFMHGYYGHTLKIVKKDGSWVYAQFHILSDQGVKTFTA-EEAAS---QSADYGQKDLFESIQKGDFPSWTMKVQ--TMTPTEAE--ELWEKQRINVFDLTHIWPQKQFPLRTIGKLTLNENAQNYFAEVEQAAFNPAHMIPGIEPSADPVLQSRLFSYPDAHRHRIG-ANYQQLPVN-SPI---CPFKLGNFQRDGQMAF-F----NQGSRPAYL-SSIEPIQ-FKDRPYD---------LNKVHG-KFV-GEAISYLSEIRPEDFNAPRKLWQDVFPIESKKRFIKTVSGHMKTCREKEILKRQIAIFRHVSPELAEGLEKEL--------GIKGY-ESIEGMYFN----------------------GTHNGMGSRKIPA------NGMKADEEVVFNNGA--PVPR-KSRL*-------------------------------------------------------------------------------------------------------------------------------------------------------------------------------------------------------------------------------------------------------------------------------------------------------------------------------------------------------------------------------------------------------------------------------------------------------------------------------------------------------------------------------------------------------
>Cryptococcus_pinus_3020
-------------------------------------------------------------------------------------------------------------------------------------------------------------------------------------------------------------------------------------------------------------------------------------------------------------------------------------------------------------------------------------------------------------------------------------------------------------------------------------------------------------------------------------------------------------------------------------------------------------------------------------------------------------------------------------------------------------------------------------------------------------------------------------------------------------------------------------------------------------------------------------------------------------------------------------------------------------------------------------------------------------------------------------------------------------------------------------------------------------------------------------------------------------------------------------------------------------------------------------------------------------------------------------------------------------------------------------------------------------------------------------------------------------------------------------------------------------------------------------------------------------------------------------------------------------------------------------------------------------------------------------------------------------------------------------------------------------------------------------------------------------------------------------------------------------------------MAQVVDKIVN-----STVGDAKK--------------------------------RQMDGFTIDQNEKTP---LTTYFGTKVSETD--IALRAG---ARGPTVLEDFHNREKISHFDHERIPERVVHARGAGAFGEFKLH-----TP--LTGLTTAHILTDTSKITPAYVRFSTVGGSRGSADS--VRDPRGFAARF-YTDE------GNWDLVGNNMPVFFIQ-----------------------DAIKFPDLIHAVKPEPHNEIPQAQTAHDNAWDFMGLHPQSTHMQQWAMSDRGIPRSFRHMQGFGVHTFRLLDADGKSTFVKYHWTPHLGTHSLVW-DEALKLAGQDPDFHRRDLWDAIEAGAYPKWELGVQ--LVKEEDEH--KF----DFDLLDSTKLIPEDLVPVKNIGTLTLNRNPVDYFAEVEQVAFCTQHIVPGMDFTNDPLLAGRNFSYQDTQISRLG-VNFGDIPVN-RPV---CP--FMTNQRDGQGTM-F----SKSNRQAYHPNRFDILPTTEPAK-----------GGFRSYPEVV-SGIKERMHGPKFNEFVSQAQLFYNSMSEPEKQHIISAYQFELSKCYETIVQQNAINRINLIDHDLALAVASSLSDIKVPD-AVPNHGQKSEFLSQVT--GKNQTFTAEGRKVGIYLLPGYSYAQVEPLKLA--------FTAASMMVKFVGP--ATGK-VEAGN-----GQTQIAEFTFENSRSTHFDALIFIGGDSDD---YTKKLKN-GRLIHAAREAYMHLKAIAATGNAVGWLTD-LA------LAGDLPADAKTKTE--ITQANGVLLAPSV-------------GA--GAE-----------FSEKFIDAVAKHRVWDREVDHIAA*------------------------------------------------------------------------------------------------------------------------------------------------------------------------------------------------------------------------------------------------------------------------------------------------------------------------------------------------------------------------------
>Cryptococcus_vishniacii_2616
-----------------------------------------------------------------------------------------------------------------------------------------------------------------------------------------------------------------------------------------------------------------------------------------------------------------------------------------------------------------------------------------------------------------------------------------------------------------------------------------------------------------------------------------------------------------------------------------------------------------------------------------------------------------------------------------------------------------------------------------------------------------------------------------------------------------------------------------------------------------------------------------------------------------------------------------------------------------------------------------------------------------------------------------------------------------------------------------------------------------------------------------------------------------------------------------------------------------------------------------------------------------------------------------------------------------------------------------------------------------------------------------------------------------------------------------------------------------------------------------------------------------------------------------------------------------------------------------------------------------------------------------------------------------------------------------------------------------------------------------------------------------------------------------------------------------MTPSIADRIANVGEKVAS-----RTVGDAKQ--------------------------------RQLNQYKVNQQDSSP---LTTYWGTQVDKTD--VSIRAG---ERGPTVLNDFHAREKIQKFDHERIPERIVHARGAAAHGTFKLH-----TA--IPELTKAGIFTDTSRETPVFLRFSTVSGSRGSADT--VRDVRGFAIKF-YTEE------GIYDVVGNNIPIFFIQ-----------------------DSIQFPDLVHALKPEPHNEIPSAQTAHDNAWDWMSLSPQSAAMSMWILSDRTIPRSFRHMPGFGIHTWRFINEAGKSTFVKLHFTPELGTHSLVW-DEALKLAGQDPDFHRRDLYDAIEAGAYPKWKVGVQ--IVEEDREH--DF----DFDLLDSTKIIPEDIVPVKYIGTLELNRNTDNYFAETEQVAFCTTHIVPGIDFTDDPLLAWRNFSYQDTQLSRLG-INHDQIPIN-RPV---CP--FAYNHRDGQARH-T----IDVNRTPYFPNRHNTTPQNTAEQ-----------GAYTNYKAPV-SGIQDRMLGPKFNDHYTQATLFYNSLSEIEKEHLISAAAFELGKCDEQIVQQRMIERFNIIDHDLAVKIAGNFGGLTVPDEVAPNHGKKSEYLSQIT--GKAQVFTATGRKIGLFLLPGFSATVVSEVKAA--------LLAKGVIVMIVGP--TKGP-VSSGT------VSFDTQFTFETCRSTHFDAVMFIGANDDSNSGYVDTLKMKGRLRHAAVEAYAHKKLVVFHGNTIGWGAD-LA------LPGEFSADVKSPSG--IKVEKGVIFVPNA-------------GV--GIE-----------LNTAIMEEMAKHRCWERPTDHLAV*------------------------------------------------------------------------------------------------------------------------------------------------------------------------------------------------------------------------------------------------------------------------------------------------------------------------------------------------------------------------------
>Cryptococcus_vishniacii_4420
--------------------------------------------------------------------------------------------------------------------------------------------------------------------------------------------------------------------------------------------------------------------------------------------------------------------------------------------------------------------------------------------------------------------------------------------------------------------------------------------------------------------------------------------------------------------------------------------------------------------------------------------------------------------------------------------------------------------------------------------------------------------------------------------------------------------------------------------------------------------------------------------------------------------------------------------------------------------------------------------------------------------------------------------------------------------------------------------------------------------------------------------------------------------------------------------------------------------------------------------------------------------------------------------MAQFIAQ-----------------------------------------------------------------------------------------------------------------------------------------------------------------------------------------------------------------------------------------------------------------------------------------------------------------TLEKIP------------------------------------------------------------------------------------------------------------------------------------------------------------------------------------------GVDPRVAQRAQAFSA-----LNDGPAETAARL----------------------------AGLVQKEHAKDDSPF---YTGNFGQVLPDSG--HPLNIG-----GIPYQGDTMLLEKQQAFDRSKIQERIVHPAGWAAFGKFTVT-----HD--MSHLTKASFLSTVGKETPIFCRLSTVTYGREYPDS--ARNPRGHAVKF-YTED------GNYDLVGLNFPVFFVR-----------------------DPFQGPDNIRSQQRHPKSFL---LD-YNAWFDFLANVPESNHAGLMLLSDHATPVA-NKFNAYSVHAFRWSNKNGKAVYVKYHWLAEHGAKQFNF-DEALVACGEDPDYAKRDLFETIEKGGSVKWKMMIQ--VMEPEQIE--SL----EFDPFDSTAVWPRSQFPMQDVGYMELNRNPEDYHRDVEQAAFSPGSLVPGIELSPDTLLQWRAFFYRDAQYHRLQSANIHQIPVN-CPF---MSKFHSPDNFNGSMRTDA----NSGGKPVYFPNSYHAAA-PSTKTTPSFGGAEYIETPYQVASNVV-SRKSHWSHEGTPKEYVQVRELYQRVLSETERNNLHSNTARLLKFA-DTIVQKNYLIQLWAIDPSYAKSVYELL--------PNDEKKQALDLGEIED---------------------ASKTAHMVNKNPE--------FFARNKGKGFMGI--NVAS-GY*---------------------------------------------------------------------------------------------------------------------------------------------------------------------------------------------------------------------------------------------------------------------------------------------------------------------------------------------------------------------------------------------------------------------------------------------------------------------------------------------------------------------------------------------------------
>Cryptococcus_vishniacii_4439
------------------------------------------------------------------------------------------------------------------------------------------------------------------------------------------------------------------------------------------------------------------------------------------------------------------------------------------------------------------------------------------------------------------------------------------------------------------------------------------------------------------------------------------------------------------------------------------------------------------------------------------------------------------------------------------------------------------------------------------------------------------------------------------------------------------------------------------------------------------------------------------------------------------------------------------------------------------------------------------------------------------------------------------------------------------------------------------------------------------------------------------------------------------------------------------------------------------------------------------------------------------------------------------------------------------------------------------------------------------------------------------------------------------------------------------------------------------------------------------------------------------------------------------------------------------------------------------------------------------------------------------------------------------------------------------------------------------------------------------------------------------------------------------------------------MSGDSPNLTTNGSEGRSCPVTQQ-----SGDGESKGHF------------------------------NNYQADREATSQECV---YTTSNGVPMPHPYGKFLQRVG---PNGPLLLQDFHLIDLLSHFDRERIPERVVHAKGSGAHGKFVCT-----DD--LNDLCLAAMFKK-GTECPVTVRFSTVGGETGTSDS--ARDPRGFSVKF-KTPE------GNFDWVANNTPVFFLR-----------------------DPAKFPHFIHTQKRDPETHLTGADD-STNFWDYLSQNPESIHQVMILMGDRGIPDGFRHMHGYYGHTLKLVNKQGDWVYCQMHLNSNQGTKTLTN-EEAAK---KSPDYGQADLFNAIKNGDSPSWTLNVQ--IMTAQEAE--TLWEQKKINVLDLTHTWPQKDFPLRKVGVLTLDTNAKNYFAEIEQVAFNPSHMPPGIEPSADPVLQSRLFSYPDAHRHRIG-ANYQQLPVN-APV---CPYRMGNFQRDGQMAF-F----NQGSRSNYL-SSIDPIQ-FRERSVN---------LNKVHGEGFL-SSACTFLSTIYPEDFNQPRVLWERVFDNAAKDRFIETVSTHMSTCREKEIIKRQIAIFREVSDDLATRLEKAT--------GIKGY-DGISNLQFNG---------------------SHNGMYKGGIAPA--------NKMKDAHSMVFSN--GVPG-DKSHP-----GDREVAKL*-----------------------------------------------------------------------------------------------------------------------------------------------------------------------------------------------------------------------------------------------------------------------------------------------------------------------------------------------------------------------------------------------------------------------------------------------------------------------------------------------------------------------------------------
>Guehomyces_pullulans_5544
------------------------------------------------------------------------------------------------------------------------------------------------------------------------------------------------------------------------------------------------------------------------------------------------------------------------------------------------------------------------------------------------------------------------------------------------------------------------------------------------------------------------------------------------------------------------------------------------------------------------------------------------------------------------------------------------------------------------------------------------------------------------------------------------------------------------------------------------------------------------------------------------------------------------------------------------------------------------------------------------------------------------------------------------------------------------------------------------------------------------------------------------------------------------------------------------------------------------------------------------------------------------------------------------------------------------------------------------------------------------------------------------------------------------------------------------------------------------------------------------------------------------------------------------------------------------------------------------------------------------------------------------------------------------------------------------------------------------------------------------------------------------------------------------------------------MDVVMQSVSEAVDGAKNVAASVTSGANAKK--------------------------------RQLEQYTVEATSNDP---ITTYYGVKQAETN--NALRAG---ERGPTLLEDAHNREKISTFDHERIPERAVHARGVAAHGVFKLH-----TP--IPEFTKAKVLNDTSRETPVFLRFSTVAGSRGSADT--VRDVRGFAVRM-YTEE------GNWDIVGNNIPVFFVQ-----------------------DAIKFIDMVHAFKPEPDREIPQAQTAHDNAWDFMGLMPESQHMQMWQLSDRAIPRSFRMVAGFGVHSFILANEAGERHFVKFHFRPKLGVHSLVW-DEALKLNGQDPDFHRRDLYDAIDAGAFPEWELGIQ--TIPEADED--KF----EFDLLDATKIWPEELIPVKEIGTLTLNRNVDEYFPETEQVAFCTSHMVPGVYPSNDPLLQGRQFSYFDTQISRLG-VNFAEIPIN-QPV---CP--VMNNLRDGQGSR-R----IHKGKVNYYPNRLNAPHPVPVSE-----------GGDLGAPPTLVSGKKVRARGPKFEEHLSQAQLFFNSMTDVEKAHIISAASFELGKCEDEGVQQLMIKRLNDVDHSLAVAVAESL-SLKCPTDGAPNHGKKTAFLSQIN--GKRQTFTAETRKIGLYVDDGFDAQAFKTVKAA--------IVAAKAIPAVVG---SKQK-VKSSD-----GELVKAAFTFETSRSTHFDAIVVFGGAGQ----YEKKLSI-GRLIHAVREAYMHHKAIAVQGQAVNWLVN-VA------LKDEISVAVATATGDKAQQENGVVFAAGA-------------P---GED-----------FTEAFIQLVANHRVWDRDVSRIAA*------------------------------------------------------------------------------------------------------------------------------------------------------------------------------------------------------------------------------------------------------------------------------------------------------------------------------------------------------------------------------
>Kwoniella_heveanensis_1084
------------------------------------------------------------------------------------------------------------------------------------------------------------------------------------------------------------------------------------------------------------------------------------------------------------------------------------------------------------------------------------------------------------------------------------------------------------------------------------------------------------------------------------------------------------------------------------------------------------------------------------------------------------------------------------------------------------------------------------------------------------------------------------------------------------------------------------------------------------------------------------------------------------------------------------------------------------------------------------------------------------------------------------------------------------------------------------------------------------------------------------------------------------------------------------------------------------------------------------------------------------------------------------------------------------------------------------------------------------------------------------------------------------------------------------------------------------------------------------------------------------------------------------------------------------------------------------------------------------------------------------------------------------------------------------------------------------------------------------------------------------------------------------------------------------------------MAQQVVDKIVN-----STVGDAKK--------------------------------RQMDGFTIEQNNQTP---LTTYFGTKIAETD--IALRAG---ARGPTVLEDFHNREKISHFDHERIPERAVHARGAGAFGEFKLH-----TP--LTGITTAKILTDTSKTTPAYVRFSTVNGSRGSADS--VRDPRGFAARL-YTDE------GNWDLVGNNIPIFFIQ-----------------------DAIKFVDLVHAVKPEPHNEIPQAQTAHDNAWDFMGLHPQTTAMQQWIMSDRAIPRSYRMMQGFGVHSFRLINAEGKSTFVKYHWTPHLGTHSLVW-DEALKLAGQDPDFHRRDLWDAIEAGAYPKWELGVQ--LIPEEDEH--KF----DFDLLDSTKLVPEDIVPLKNIGTLTLNRNPVDYFTEVEQVAFCTQHIVPGMDFSSDPLLAGRNFSYQDTQISRLG-VNFADIPVN-RPV---CP--FMTNQRDGHMNM-F----SKTNRTPYHPNRFDALPTTEPAK-----------GGFASYPEVV-SGIKERVLGPKFNEFTSQAQLFYNSMSKHEKQHIIDAYQFELSKCYEHVVQQTAIDRINLIDHDLALAVAEAFPAVKVKD-AVPNHGGKSAFLSQVE--GKNQTFTAEGRKVAIYLLPGYSYAQVEPLKIA--------FAAAGMMVKFVGP--ATGK-IEAGN-----GMTQVAEFTFENSRSTYFDALIFIGGDSDD---YTKKLKN-GRLIHAAREAYMHLKAVAATGNAVGWLTD-MC------LPGDLPADAKTKTE--ITEANGVLLAPSV-------------GT--GAQ-----------FSEQFISSVAKHRVWDREVSHIAA*------------------------------------------------------------------------------------------------------------------------------------------------------------------------------------------------------------------------------------------------------------------------------------------------------------------------------------------------------------------------------
>Kwoniella_heveanensis_3509
--------------------------------------------------------------------------------------------------------------------------------------------------------------------------------------------------------------------------------------------------------------------------------------------------------------------------------------------------------------------------------------------------------------------------------------------------------------------------------------------------------------------------------------------------------------------------------------------------------------------------------------------------------------------------------------------------------------------------------------------------------------------------------------------------------------------------------------------------------------------------------------------------------------------------------------------------------------------------------------------------------------------------------------------------------------------------------------------------------------------------------------------------------------------------------------------------------------------------------------------------------------------------------------------MASFIQD-----------------------------------------------------------------------------------------------------------------------------------------------------------------------------------------------------------------------------------------------------------------------------------------------------------------TLEKVP------------------------------------------------------------------------------------------------------------------------------------------------------------------------------------------GVDPRPLQRSQFFSG-----LNEGPASTASRI----------------------------AGLVSSSQAADNSPY---YTSNFGQLLPDSG--HPLNIG-----GIPYQGDALLLEKQQAFDRSKLQERIVHPCGWAAFGKFTVT-----KD--VSHLTKASFLSSVGKSTPLFCRLSTVTYGREYPDA--GRNPRGFAVKF-YTQE------GNYDMVGLNWPVFFVR-----------------------DPFQGPDNIRSQQRNPQNFL---LD-FNAWFDFLANVPESQHAGMMLLSDHATPDG-NHFSAYGCHTFKWVNASGEFVYVKYHFRPHHGAKQFDF-DQTIMTQGVDPDYSKRQLYETIKNGGSYKWTMMIQ--VMTPEEAS--KA----SFDPFDVTKIWPRGQFPMQEVGEIELNRNPEDYHRDVEQAAFSPGSLVPGIELSPDTLLNWRAFFYRDAQYTRLQSANIHQIPVN-CPF---LSKFHSPDNYWGSMRIDG----DAAQKPTYFPNSYQSVN-PGSR-APTFAGKSAAEVPHQAASNIV-SRQSHWSHEGEPSEYDQVRELYTRVMTDTQREHLHTNTAKLLKFA-DTIVQHRYLVQQYAIAPAYAQAIFDLL---------PPDHQAKIDLETVAS---------------------DAKTAHLVGKDIS--------FKS-KDGRSFMGM--PVPH-SA*---------------------------------------------------------------------------------------------------------------------------------------------------------------------------------------------------------------------------------------------------------------------------------------------------------------------------------------------------------------------------------------------------------------------------------------------------------------------------------------------------------------------------------------------------------
>Wallemia_sebi_4182
--------------------------------------------------------------------------------------------------------------------------------------------------------------------------------------------------------------------------------------------------------------------------------------------------------------------------------------------------------------------------------------------------------------------------------------------------------------------------------------------------------------------------------------------------------------------------------------------------------------------------------------------------------------------------------------------------------------------------------------------------------------------------------------------------------------------------------------------------------------------------------------------------------------------------------------------------------------------------------------------------------------------------------------------------------------------------------------------------------------------------------------------------------------------------------------------------------------------------------------------------------------------------------------------------------MDKPVPDNYRLTKENSANILVPISETSDNKAFINPIQEFNRDLSVAAIRVWSEIVRAEKSAKFKSKRKGKKNAEEDANWKFKFSILDALSATGLRAIRYAKEIPNADKIYANDFLPDAVEAIRRNAEYNNVADKVKPVEGDASALMYQHRSGSKFDVVDLDPYGTAAPFVDAAVQCLSSGGLLCVTCTDTAVMAGTNYPEKCYANYGGTPIRAEYSHEGALRLILNSLSQSAARYGRYIEPLMSLSIDFYVRMWVRVHDGSGEVKKAFSKTGSVHVCSFCRQHAIQPFGRITVKTNEKGNTSSRFQAAQAINQSDKCSECGAQYHTNGPMWIDRIHNKDFTKRMLEHIDQNADKYGTAVRMKGMVSVADGELEDSPFYFTTDSVASAMRMTAPPMVTIASGLVNAGYQVSRSHALAGSIKTNAPSRVIHDMFRKWMKTHPIKLENIKEGSPTRVLAMKEAEVDADLTHNQAVVDLLGSKEKLRRYQSNPANWGPLAKPNSGPQNTKNSSEEHANDNATSDDVDIHKSKKAKIDMSVYDSNKPVQQNTKLEQLATATRDVPAEGEGSI---HRTTFGAKADNVE--LTMKAG---RRGPTLLSDPVFRDKISHFDHERIPERVVHARGDAAHGFFKLH-----TS--LEDVTHAKILTDTVTETPTFVRFSSVLGSAGAAET--AREVRGFATRF-YTSE------GNWDIVGNNIPVFFIQ-----------------------DPTKFVDLIHAAKPDPKGGLPQAQTAHDNFWDYMSLLQESPHMVSWILSDQTIPRSYRMVQGFSVNTFVLVNKEGKRTFVKFQWKPHLGKHSLCW-DEALKLGGQDPDYLKRDLQMFIDSGIYPKYELGVQ--LVPEEDED--KF----SFDLLDCTKIIPEEEVPIKWVGTMTLNKTVTDQFAENEQVAFCTQNIVPGIDYSDDPMLHGRNFSYFDTQISRLGGINFSQLPIN-QPLPQACP--FMNTLRDGYSSK------VIPNGPNYYPNRFNNYPKPASVEE----------GGLHFPPYQV-GGKRERNLGEKFFEFYDQATLHFNSLSDIEKANFVSTSHFEMGRCDDVGVRTRMVERLNHIDHDMAVQVSEGL-GIKCPPAVKKNHGRKSDGANPISMLSKNNVFKPEGRLIALVAPDGYDHQQALAIQNA--------FLALGNIVAVVGL--RKGP-TYGKQ----EGQELPTNFTFESARSTLFDSVIFLDGDDR----YKKTLNL-GRVKHWCIEAYAHFKAIALIGTSAEWGSKLIP------VE------NRTDGGKSFSVQDGVVVAPKLTSQDTSLFDKLTKGVIDAAS-----------FAGAYAQAVASHRHWQRDPSELAY*------------------------------------------------------------------------------------------------------------------------------------------------------------------------------------------------------------------------------------------------------------------------------------------------------------------------------------------------------------------------------
>Cryptococcus_flavescens_1514
----------------------------------------------------------------------------------------------------------------------------------------------------------------------------------------------------------------------------------------------------------------------------------------------------------------------------------------------------------------------------------------------------------------------------------------------------------------------------------------------------------------------------------------------------------------------------------------------------------------------------------------------------------------------------------------------------------------------------------------------------------------------------------------------------------------------------------------------------------------------------------------------------------------------------------------------------------------------------------------------------------------------------------------------------------------------------------------------------------------------------------------------------------------------------------------------------------------------------------------------------------------------------------------------------------------------------------------------------------------------------------------------------------------------------------------------------------------------------------------------------------------------------------------------------------------------------------------------------------------------------------------------------------------------------------------------------------------------------------------------------------------------------------------------------------------------------------------------------------------------------------------------------------------------------------------------------------------------------------------------------------------------------------------------------------------------------------------------------------------------------------------------------------------------------------------------------------------------------------------------------------------------------------------------------------------------------------------------MAF-F----NQGGRPAYL-SSLDPVS-FKEQAYD---------LNKVHG-KFV-GEVVSYLSEIWPEDFNAPRTLWEK------------TVSGHMSTCKDESIIARQLAIFREVSPDLSSRLENAT--------GVKTYGGKFEDLIFN----------------------GTHNWHGKKRTAN-------GLKATSQVVFNNGA--PMSGKVGSKL*------------------------------------------------------------------------------------------------------------------------------------------------------------------------------------------------------------------------------------------------------------------------------------------------------------------------------------------------------------------------------------------------------------------------------------------------------------------------------------------------------------------------------------------------------
>Kwoniella_heveanensis_6759
-----------------------------------------------------------------------------------------------------------------------------------------------------------------------------------------------------------------------------------------------------------------------------------------------------------------------------------------------------------------------------------------------------------------------------------------------------------------------------------------------------------------------------------------------------------------------------------------------------------------------------------------------------------------------------------------------------------------------------------------------------------------------------------------------------------------------------------------------------------------------------------------------------------------------------------------------------------------------------------------------------------------------------------------------------------------------------------------------------------------------------------------------------------------------------------------------------------------------------------------------------------------------------------------------------------------------------------------------------------------------------------------------------------------------------------------------------------------------------------------------------------------------------------------------------------------------------------------------------------------------------------------------------------------------------------------------------------------------------------------------------------------------------------------------------------------------------MSSNEN-----APNGNGISPTPLM---------------------------RNYEEDRQTTSEDTV---YTTSNGCPVAHSY--MVQRAG---VDGPLLLQDFHLIDLLSHFDRERIPERVVHAKGSGAHGIWECT-----DG--LEDLCVADMFKK-GTKCPLTVRFSTVGGESGSADL--ARDPRGFSVKF-KTQE------GNWDFVANNTPVFFLR-----------------------DPAKFPHFIHTQKRHPATHLTGADD-STMFWDYLSQNPESIHQVMILMGDRGIPQGWRFMHGYYGHTLKIVNKDGDWVYAQFHLISDQGIKTFTA-DEAAA---ESNDYGQKDLYEAIERGEYPSWTMKVQ--TMTLKEAE--EAWEKKRINVFDLTHVWPQKDYPLRTVGKFTLNENPKNYFAEVEQAAFNPAHMVPGIEPSADPVLQSRLFSYPDAHRHRVG-VNYQQLPVN-API---CPYRMANFQRDGSMAY-L----NQGSRPNYL-SSIEPIK-FKERAYS---------VNKVHG-KFV-GEAVSYLSEIRPEDFQFPRKLWQDVFSAESKERFIETVSGHMSKCREQEIIKRQIAIFREVSPDIAEGLEKKL--------GVKGY-NGLENMKFN----------------------GTHNGMGEKKIAA------NGMTIDEDVVFNNGA--PAGA-KS*---------------------------------------------------------------------------------------------------------------------------------------------------------------------------------------------------------------------------------------------------------------------------------------------------------------------------------------------------------------------------------------------------------------------------------------------------------------------------------------------------------------------------------------------------------
>Mrakia_blollopis_1658
-------------------------------------------------------------------------------------------------------------------------------------------------------------------------------------------------------------------------------------------------------------------------------------------------------------------------------------------------------------------------------------------------------------------------------------------------------------------------------------------------------------------------------------------------------------------------------------------------------------------------------------------------------------------------------------------------------------------------------------------------------------------------------------------------------------------------------------------------------------------------------------------------------------------------------------------------------------------------------------------------------------------------------------------------------------------------------------------------------------------------------------------------------------------------------------------------------------------------------------------------------------------------------------------------------------------------------------------------------------------------------------------------------------------------------------------------------------------------------------------------------------------------------------------------------------------------------------------------------------------------------------------------------------------------------------------------------------------------------------------------------------------------------------------------------------------------------------------------------------------------------------MNNITHAPPPNV-FTDSNGVPQPSAK--SAQRAG---NLGPLLLQDFQLLD----------------AKGHGAHGTWETT-----ED--VSDLCCAKFLEK-GKKSPVVARFSTVGGESGSSDT--ARDPRGFSLKV-KTEE------GNWDFVGNNTPVFFLR-----------------------DPAKFPLFIHTQKRNPATNL---KD-ANAFWDYLSLNPESIHQVMILFSDRGTPQGFRHMNGYGGHTFKWVNANGEWKYVQIHMISDQGIKTYTG-PEAAKMDGTNPDSSGQDLTEAIARGDNPSWTVSVQ--VMTQEQAK--NF----RYSVLDLTKVWSHKEFPLRKIGKFTLDKNVENYFAEIEQVAFSPSHLVPGMEPSNDPVLQSRLFSYPDTHRHRLG-TNYQQIPINACPF---AN--VQNFQRGGAMNVNG----GGGSLPNY-PASANALT-YADRPYS---------LSDIADPLDG-PAVTVFESEMEDLDYEQPRALWEKVFDAGAKDRFVENVVGHISGVTRPEIVERQLAVFSRVSPELGERLKKAL--------AKA*--------------------------------------------------------------------------------------------------------------------------------------------------------------------------------------------------------------------------------------------------------------------------------------------------------------------------------------------------------------------------------------------------------------------------------------------------------------------------------------------------------------------------------------------------------------------------------------------------------------------------------------
>Mrakia_blollopis_4008
------------------------------------------------------------------------------------------------------------------------------------------------------------------------------------------------------------------------------------------------------------------------------------------------------------------------------------------------------------------------------------------------------------------------------------------------------------------------------------------------------------------------------------------------------------------------------------------------------------------------------------------------------------------------------------------------------------------------------------------------------------------------------------------------------------------------------------------------------------------------------------------------------------------------------------------------------------------------------------------------------------------------------------------------------------------------------------------------------------------------------------------------------------------------------------------------------------------------------------------------------------------------------------------------------------------------------------------------------------------------------------------------------------------------------------------------------------------------------------------------------------------------------------------------------------------------------------------------------------------------------------------------------------------------------------------------------------------------------------------------------------------------MCIFMDFTNSYYPSLPPASTPTANFVRPAPPPKPPTPESASITIMSAQSAMEGISSAAG-----TVYEAAKEVVRPNEKK------------------------RQLEAFTSEATSKDA---LTTYFGTKIQETD--ISLKAG---ERGPTLLEDFHNREKISAFDHERIPERVVHARGVGAHGTFKLH-----TP--IPQYSKAGILNDISRSTPIFTRFSTVAGSRGSADT--VRDVRGFAVRF-YTEE------GNWDIVGNNIPVFFIQ-----------------------DAIKFVDLIHAVKPEPDTEMPQAQTAHSNAYDFLGLRTESTHMLLWTTSDRGIPRSLRMMQGFGVNTFVLVNAEGVRSFVKFHWEPKLGTHSLVW-DEALKLNGQDPDFHRRDLYDAIDAGSYPTWELGIQ--VISEEDED--KF----SFDVLDATKLWPEELVPVQYIGTMELNRNVDEYFTETEQVAFCTQHIVPGIDFSNDPLLQGRNFSYFDTQISRLG-VNFSEVPIN-QPV---CP--VMSNNRDGALRR-K----IHKGKVNYHPNRFDAPHPIPEDQ-----------GGYAHSKAPV-NGLKVKALGPKFSDHFSQAQMFYNSMSPIEKIHQIAALQFELGKCDDEAVQQRTLDNLSNVDEELAIKVGEAL-SLTPAPATIPNAGLSSAFLSQVN--GKRQTFTAEGRKVGLYVCEGFDIKAFLPVYAA--------LKAAGVIPAVVG---TRQK-TKGSD-----GMLHKGDFTLETCRSTHFDAVMIFGGSGE----YEKQLKL-GRIIHVVREAYSHQKAISVQGQACKWLVE-TC------LPGLFSSEAATSAAE-SNTENGVVFSPTL-------------V---GPK-----------SISAFIGLIANHRVWDRDIECVAA*------------------------------------------------------------------------------------------------------------------------------------------------------------------------------------------------------------------------------------------------------------------------------------------------------------------------------------------------------------------------------
>Schizophyllum_commune_220
-------------------------------------------------------------------------------------------------------------------------------------------------------------------------------------------------------------------------------------------------------------------------------------------------------------------------------------------------------------------------------------------------------------------------------------------------------------------------------------------------------------------------------------------------------------------------------------------------------------------------------------------------------------------------------------------------------------------------------------------------------------------------------------------------------------------------------------------------------------------------------------------------------------------------------------------------------------------------------------------------------------------------------------------------------------------------------------------------------------------------------------------------------------------------------------------------------------------------------------------------------------------------------------------------------------------------------------------------------------------------------------------------------------------------------------------------------------------------------------------------------------------------------------------------------------------------------------------------------------------------------------------------------------------------------------------------------------------------------------------------------------------------------------------------------------------------MSSAIKQAIT-----SMTANAKQ--------------------------------SDLAQNTVEVSKSTK---LTTDHGVPVSDTD--NWLKVTDGTHAGPSLLEDQIAREKIHRFDHERIPERVVHARGAGAHGYFKVF-----DD-RAKKYTYAGVLTDPSRTTPVFVRFSTVQGSRGSADT--VRDVRGFATKF-YTDE------GNWDIVGNNIPVFFIQ-----------------------DAIKFPDFVHAVKPEPHNEVPQGQSAHNNFWDFVGLQPEASHMVMWAMSDRGIPRSYRMMQGFGVNTYTLLNAAGERHFVKFHWIPELGVHSFVW-DEALKIAGQDPDFHRKDLEEAINNGAPAKWTFAIQ--TIAEKDEH--NF----EFDILDATKIWPEELVPLEPIGEMVLNRTVDEYFPETEQVAFCTSHVVPGIGFSDDPLLQGRNFSYFDTQITRLG-INWEQLPIN-RPV---CP--VMSHSRDGQHQT-R----ITKGQVNYWPNRFQAGPPVPKEE-----------GGYAEFAQRI-SGIKQRARGAKFQEHYNQAQLFYNSLTDFEKAHVLSALSFELSHCDDPLVYESYSRVLSNIDLDLAKNVALNVGGEVPDKPGKPNKGQKSDTLSQTY--YLPKEPTIKSRRIAILIADGFSGNEVQAVKAA--------LKSAGALPFLIGP--RRGK-IYPAGTTVGAEGGIMADHHFEGQRSTLFDALFIPSGRE-----AADALVSNGRCIHWVREAFGHLKAIGAIGEGVAVLQRALE------LK---ELQFSSGDSTDVTNSYGVVTTGKY-------------TASSLISDALKIGPSEKGIVANFAYEVSQHRNWKRELDGLASKVAF*--------------------------------------------------------------------------------------------------------------------------------------------------------------------------------------------------------------------------------------------------------------------------------------------------------------------------------------------------------------------------
>Schizophyllum_commune_5386
-------------------------------------------------------------------------------------------------------------------------------------------------------------------------------------------------------------------------------------------------------------------------------------------------------------------------------------------------------------------------------------------------------------------------------------------------------------------------------------------------------------------------------------------------------------------------------------------------------------------------------------------------------------------------------------------------------------------------------------------------------------------------------------------------------------------------------------------------------------------------------------------------------------------------------------------------------------------------------------------------------------------------------------------------------------------------------------------------------------------------------------------------------------------------------------------------------------------------------------------------------------------------------------------------------------------------------------------------------------------------------------------------------------------------------------------------------------------------------------------------------------------------------------------------------------------------------------------------------------------------------------------------------------------------------------------------------------------------------------------------------------------------------------------------------------------MMKLLLPIALASSVLG-----WFPGQDAPGLRRRDDFSFDIN-------------------QGQDTQRDTASMDAPDLEFTTDGGTPVYHPY--EYQRIG---DDGPLLLQDVHLTELFGAFDRERIPERVVHAKGAGAHGYFEVT-----NAEFARNYTMMDVFSEDGLRTPITVRFSTVGGEQGSADE--ARDPRGFAMKF-RTRK------GIWDLVMNNTPVFFIR-----------------------DAAKFPHFIHTQKRNPQTHL---KD-KDMFWDYLGSNPESLYQVMRLFSNLGTPYGFRYMNGWTGHSYRWIKDDGSWVYVKLYAESMQGIRNFTN-AEATKVQGENPDFATQDLYEAIENGTYPGWTMYAQ--VLTPEDAE--KF----KYNVLDLTKDWGFDDVPRTEIGKFYLTQNPRNYFAEVEQAAFSPSRMVEGWGPSADPVLQARLFSYADTHRYRLG-VNYMQIPVN-CPF---AR--VANFERDGAMNVLG----NQGNRPNYM-STQSPIK-LAKRPY----------VDDTHQ-QWT-GGAVSALSRVTEIDFDWPRRFYDS-LSQTDKENLISNIVGHLGAAKSEYVRQRQASLFAHVDPDLGQAIADGI--------GVSVV-----PLEFSN---------------------DKPTWEGTTIDSS--------NSTLEY*-------------------------------------------------------------------------------------------------------------------------------------------------------------------------------------------------------------------------------------------------------------------------------------------------------------------------------------------------------------------------------------------------------------------------------------------------------------------------------------------------------------------------------------------------------------------------
>Stereum_hirsutum_6892
--------------------------------------------------------------------------------------------------------------------------------------------------------------------------------------------------------------------------------------------------------------------------------------------------------------------------------------------------------------------------------------------------------------------------------------------------------------------------------------------------------------------------------------------------------------------------------------------------------------------------------------------------------------------------------------------------------------------------------------------------------------------------------------------------------------------------------------------------------------------------------------------------------------------------------------------------------------------------------------------------------------------------------------------------------------------------------------------------------------------------------------------------------------------------------------------------------------------------------------------------------------------------------------------MRASTGF-----------------------------------------------------------------------------------------------------------------------------------------------------------------------------------------------------------------------------------------------------------------------------------------------------------------------------------------------------------------------------------------------------------------------------------------------------------------------------------------------------------------SLLASLLGVCLAASN-----GKRDDSTESFDLFAGT------------------------DAQDAKFESSASDMQ---YTLSGGIPYPNPF--FFDRLG---TTGPVLLQATNLIEQLAHFVRERVPERTVHAKGAGAHGYFEVT-----TD-IGAQYSSAAFLSEVGKRTPVTGRFSTIAGNLGNPDN--VRDLRGLAFKF-RTEE------GILDWVFLNHPVFWIR-----------------------DPTKFPHFIHSQKRNPQTHL---TD-HNNFWDFLSANNESIYQVMRTMTDLGTPYGFRHMNGFAGNTFRAVKDDGTWSYIKISAYSDQGIKNNTQ-DESTLQAGINPDFGIQDLFENIEAGNYPSWTFYWQ--IMDPKTAE--TF----RYNIFDLTKEWRTDVVPLQEIGRLTLTQNPTNYFQEVEQIGFDPAQMPSGLEPTEDPMLQARLFAYGDAQRYRIG-INHKQLPIN-API---NP--VANFLRDGAMAF-N----NQGRRPDYM-STIDPIQ-VEARPYN----------DDNHT-IWT-GGAVKYVSTPSEIDFDLPRIFWAN-LTTQDQDNLVYNVIGHLGQANNDVVKSRMLGIFAHVNQTLGERIAAGI------NMTLPSTNSSSSDPT------------------------GTSSANATATSVI-------------SNNPSLGN--ETSS-I*----------------------------------------------------------------------------------------------------------------------------------------------------------------------------------------------------------------------------------------------------------------------------------------------------------------------------------------------------------------------------------------------------------------------------------------------------------------------------------------------------------------------------------------------------------
>Stereum_hirsutum_8443
---------------------------------------------------------------------------------------------------------------------------------------------------------------------------------------------------------------------------------------------------------------------------------------------------------------------------------------------------------------------------------------------------------------------------------------------------------------------------------------------------------------------------------------------------------------------------------------------------------------------------------------------------------------------------------------------------------------------------------------------------------------------------------------------------------------------------------------------------------------------------------------------------------------------------------------------------------------------------------------------------------------------------------------------------------------------------------------------------------------------------------------------------------------------------------------------------------------------------------------------------------------------------------------------------------------------------------------------------------------------------------------------------------------------------------------------------------------------------------------------------------------------------------------------------------------------------------------------------------------------------------------------------------------------------------------------------------------------------------------------------------------------------------------------------------------------------------------------------------------------------------MPSQQVFEGKDDAT---YTTSNGAPFAVPY--GAQKIG---TTGPLLLQDFHHIDLLAHFDRERIPERVVHAKGFGAHGYFETT-----HD--VSDLTCASLFKKVGTRARTTLRISTVGGESGSPDT--ARDPRGFAIKI-RTDE------GNLDWVFNNTPVFFIR-----------------------DPAKFPHFIHTQKRDPQTHL---KD-ADMFWDYLSQNPESTHQVMILFSDRGTPDGY-HMHGYSGHTFKWVNAEGDWVYVQVHVRHDEGFKTLDN-DTAGSLGGSDPDYSTQKLFEAIEAKKYPSWTVYVQ--TMTPQQAE--QF----RYNVLDLTKVWPHSEFPLRPVGKIVLDENPQNYFAEIEQAAFSPSHLVPGIEPSADPVLQSRLFSYPDTHRHRLG-TNYQQLPVN-APV---VP--VANFQRDGAMTF-V----SQGPRPNYQ-SSIAPLA-YKKKPYE--------EKDFKHE-VFL-GNARLDLSEINELDFEQPRALWAKAMDDTQREHLIYNLYCHMKNIKKAEIRDRQLSVFAAVDQSFADRLAKKL---------------------------------------------GASPVQPLKAAPA--------AELVRVKHN-IGF--KA*--------------------------------------------------------------------------------------------------------------------------------------------------------------------------------------------------------------------------------------------------------------------------------------------------------------------------------------------------------------------------------------------------------------------------------------------------------------------------------------------------------------------------------------------------------------
>Stereum_hirsutum_8985
----------------------------------------------------------------------------------------------------------------------------------------------------------------------------------------------------------------------------------------------------------------------------------------------------------------------------------------------------------------------------------------------------------------------------------------------------------------------------------------------------------------------------------------------------------------------------------------------------------------------------------------------------------------------------------------------------------------------------------------------------------------------------------------------------------------------------------------------------------------------------------------------------------------------------------------------------------------------------------------------------------------------------------------------------------------------------------------------------------------------------------------------------------------------------------------------------------------------------------------------------------------------------------------------------------------------------------------------------------------------------------------------------------------------------------------------------------------------------------------------------------------------------------------------------------------------------------------------------------------------------------------------------------------------------------------------------------------------------------------------------------------------------------------------------------------------MSSVTEAIKSTFG-----GPTNTAKH--------------------------------ADLQRDVVDPSKVTQNV-LTTDHGVKVSDTD--NWLRATNGSNVGPALLEDQIAREKIHRFDHERIPERVVHARGAGAFGYFKVH-----DN-RASKYTSAPVLTDPSRTTPVFIRFSTVQGSRGSADT--VRDVRGFAIKF-YTEE------GNWDLVGNDIPVFFIQ-----------------------DSIKFPDVVHAVKPEPHNEVPQGQSAHNNFWDFVGLQPESAHMVMWVMSDRGVPRSYRMMQGFGVNTYSLYKMDGELHYVKFHLIPELGVHSLSW-DEALKINGQDPDFHRKDLFEAIESGCPAKWKFCIQ--TIPQSKEH--DF----EFDILDATKLWPEELVPLEEIGELVLDRNPQEYFPEVEQVAFCTSHVVPGIGFSDDPLLQGRNFSYFDTQISRLG-INWEELPVN-RPV---CP--VLNHQRDGQRRH-R----ITPGQINYSPNRMDVFP-PVPPSADGK-------GGYHTHPLKV-EGIKQRVRTAKFQEHFNQAQLFYNSLAPIEKKHLISAISFELDHCDDPVVYESYTKVLNNIDFDLAKQVAINVGGVIPDKPARQNHGKKSAPLSQMY--YKPEKPTIASRRIAFLIADGFNLTEFTAVRAA--------FASAKANCFIIGP--RRGE-IYPAGVEHKPGNGIGADHHFEGQRSTLFDALYIPSGE------HVATLAKNGRTIHWVLEAFGHCKAIGAVGEAVTFLRDAVR------LPGAVELQTDLKSDG-VVESYGVVTAGSY-------------SAKSGASDAIKIAPGEKGFAANFAFAISQHKNFQRELDGLTDMVAY*--------------------------------------------------------------------------------------------------------------------------------------------------------------------------------------------------------------------------------------------------------------------------------------------------------------------------------------------------------------------------
>Tremella_mesenterica_5057
---------------------------------------------------------------------------------------------------------------------------------------------------------------------------------------------------------------------------------------------------------------------------------------------------------------------------------------------------------------------------------------------------------------------------------------------------------------------------------------------------------------------------------------------------------------------------------------------------------------------------------------------------------------------------------------------------------------------------------------------------------------------------------------------------------------------------------------------------------------------------------------------------------------------------------------------------------------------------------------------------------------------------------------------------------------------------------------------------------------------------------------------------------------------------------------------------------------------------------------------------------------------------------------------------------------------------------------------------------------------------------------------------------------------------------------------------------------------------------------------------------------------------------------------------------------------------------------------------------------------------------------------------------------------------------------------------------------------------------------------------------------------------------------------------------------------MAQVLHQVADKVVN-----STVGDAKA--------------------------------RQMESFTIHQDSTTP---LTTYFGTKVSDTD--KALRAG---ARGPTVLEDFHNREKISHFDHERIPERVVHARGASAFGEFKLH-----IP--LTGITSAKIFLDTGKTTPAYVRFSTVGGSRGSADT--VRDPRGFASRL-YTDE------GNWDLVGNDMPVFFIQ-----------------------DAIKFPDLVHALKPEPHNEIPQAQTAHDNAWDFLSLHPQSTHMQQWILSDRGIPRSFRMMQGFGVHTFRLINAEGRSTFVKYHWTPHLGTHSLVW-DEALKLNGQDPDFHRRDLWDAIEAGAYPKWELGVQ--LVAEEDEH--KF----DFDLLDATKIIPEDLVPVKNIGTLTLNRNPVDYFTEVEQVAFCTQHIVPGMDFSSDPLLAGRNFSYQDTQITRLG-INFGDIPVN-RPV---CP--FATNQRDGKPNM-F----SKSNRMAYHPNRHDVLPLTAPAE-----------GGFAPYPEKV-SGVKERAHGPKFNEFVSQAQLFYNSMSEVEKKHIIAAAQFELSKCFETVVQQSAIERFNLVDHDFALQVAEALQDVKVPD-AVPNHGKRSEYLSQVT--GKSQVFTAEGRKVGIYCVPGFDYSQAAPLKTE--------LEAAGVMAKIVSV--ASGA-VKASG-----GETLTAEFTFENSRSTHFDAIIFVGGPDEA---FAKKFKQ-GRLIHAVREAYMHFKTIGATGNAVPFVTD-LC------LPGDFSTGVKGASD--VVQENGVVFANSL-------------GT--GVE-----------FSKKFLDGVARHRYWDRDVSHIAA*------------------------------------------------------------------------------------------------------------------------------------------------------------------------------------------------------------------------------------------------------------------------------------------------------------------------------------------------------------------------------
>Trichosporon_asahii_837
---------------------------------------------------------------------------------------------------------------------------------------------------------------------------------------------------------------------------------------------------------------------------------------------------------------------------------------------------------------------------------------------------------------------------------------------------------------------------------------------------------------------------------------------------------------------------------------------------------------------------------------------------------------------------------------------------------------------------------------------------------------------------------------------------------------------------------------------------------------------------------------------------------------------------------------------------------------------------------------------------------------------------------------------------------------------------------------------------------------------------------------------------------------------------------------------------------------------------------------------------------------------------------------------------------------------------------------------------------------------------------------------------------------------------------------------------------------------------------------------------------------------------------------------------------------------------------------------------------------------------------------------------------------------------------------------------------------------------------------------------------------------------------------------------------------------MTPKP------------------------------------------------------KSYDADRQAKGADTV---YTASNGAPHPHPY--QSQRAG---NNGGLLLQDFHLLDLLAHFDRERIPERVVHAKGSGAHGKWVCT-----DP--LDDLCIAGLFKK-GAECPITIRFSTVGGESGSSDN--ARDPRGFAVKF-KTEE------GNWDFVGNNTPVFFLR-----------------------DPTKFPHFIHTQKRHPATHLGGGDD-ATMFWDYLSQNPESAHQVMILMSDRGIPDGFRHMHGYYGHTLKLVKKDGTWVYAQFHLISDQGIKTLTN-EEAAQ---KSPDHGQKDLYEAIERGEYPSWTMKVQ--IMTPEQAV--EAWEKKQINVHDLTHIWPHKDYPLRTIGKITLNENAKNYFAEVEQAAFSPSHMVPGIEPSADPVLQSRLFSYPDTHRHRLG-ANYHQLPVN-QPH---TKYDGSSFQRDGPMAF-Y----NQGSRVGYLPS-IDPPK-FSDKRVD---------LDKVHG-GFA-MTAVSYLSQITPADFNAPRNLWEKVFSEGERKRWIDTVSGHMSTVKDKEIIKRQIAIWRECSEDLASRLEKAT--------GVKGY-NGIKGMKFN----------------------GSVNAMDSNIILA--------NQNYAGGLGNAGP--SA-----KL*-------------------------------------------------------------------------------------------------------------------------------------------------------------------------------------------------------------------------------------------------------------------------------------------------------------------------------------------------------------------------------------------------------------------------------------------------------------------------------------------------------------------------------------------------------
>Trichosporon_asahii_2927
-------------------------------------------------------------------------------------------------------------------------------------------------------------------------------------------------------------------------------------------------------------------------------------------------------------------------------------------------------------------------------------------------------------------------------------------------------------------------------------------------------------------------------------------------------------------------------------------------------------------------------------------------------------------------------------------------------------------------------------------------------------------------------------------------------------------------------------------------------------------------------------------------------------------------------------------------------------------------------------------------------------------------------------------------------------------------------------------------------------------------------------------------------------------------------------------------------------------------------------------------------------------------------------------------------------------------------------------------------------------------------------------------------------------------------------------------------------------------------------------------------------------------------------------------------------------------------------------------------------------------------------------------------------------------------------------------------------------------------------------------------------------------------------------------------------------------------------------------------------------------------MEAYRKEAEIPSQECV---YTSSNGAQQPHPY--YAQRAG---SGGGLLLQDYHLIDLLAHFDRERVPERVVHAKGAGAHGEFECT-----NG--LEDLCIAGIFKK-GAKCSVSCRMSTVGGESGTSDN--LRDPRGFSIKF-RTDE------GNWDLVGNNTPIFFIR-----------------------DPAKFPHFIHTQKRNPQTHKHHTDD-ATLYWDYLSQNPECIHQIVYMFGDRGIPYGARFMNSYFGHTVKLINDKQEWVYAQFHMLSDQGEKNQTDPDQAAK---ESDDLMQNDLFESIEKGDYPTWTLKVQ--IMTKEQAR--EAWKKKGINVFDLTHIWPHKDYPLREIGKMTLNKNVDNYFAEVEQISFSPAHMVPGIEPSEDPVLQSRLFSYDDTARHRIG-ANFMQLPVN-QPT---PKYKHGNFQRDGPMAY-F----NQGARSNYL-SSIDPIQ-CRPRAVN---------LDKAHG-DFV-AEAISWLSILRKEDFNQPGALWRDVFNDEQKSRYVDNVVGHWSTIKDKSIISRMISIFRAVDPDLGARLEKAS--------GVQG-GPDISQITFN----------------------GSHNGMAEPVKGANSMEYAKEFGLYQSGSVTDNP--PAIL-PEPA*-------------------------------------------------------------------------------------------------------------------------------------------------------------------------------------------------------------------------------------------------------------------------------------------------------------------------------------------------------------------------------------------------------------------------------------------------------------------------------------------------------------------------------------------------------
